# Supplementary material for: Atlas of metabolism reveals palmitic acid results in mitochondrial dysfunction and cell apoptosis by inhibiting fatty acid β-oxidation in Sertoli cells
Source: Front Endocrinol (Lausanne). 2022 Sep 27;13:1021263. doi: 10.3389/fendo.2022.1021263 (PMC9552013; doi:10.3389/fendo.2022.1021263)
Supplement: Supplementary file 2 [file Table_1.xlsx]

## Sheet: ESI+
Compound Name	1ul-pos-Con1	1ul-pos-Con2	1ul-pos-Con4	1ul-pos-Con5	1ul-pos-Con6	1ul-pos-PA1	1ul-pos-PA2	1ul-pos-PA4	1ul-pos-PA5	1ul-pos-PA6	QC1-1ul-pos-Con2	QC3-1ul-pos-Con2	m/z (Expected)	RT	Library Score (%)	RT range	m/z (Delta (ppm))	ratio	p-vlaue
Val-Glu	5.47972e+06	4.9034e+06	6.10322e+06	5.95323e+06	6.60018e+06	4.8443e+06	5.35577e+06	4.45461e+06	5.4213e+06	5.331e+06	5.79152e+06	5.8245e+06	247.13	9.79348	31	0.0184592	-5.80141	0.874903	0.070052
Ursolic acid					148196	1.53288e+06	1.42899e+06	2.24169e+06	2.56126e+06	2.49264e+06	132686	125565	457.368	0.891054	N/A	0.0694485	0.875768	13.8431	#DIV/0!
Urocanic acid	41050257	61528943	160285183	150785651	178694428	89147698	38285921	103542249	241468995	85440685	65354051	67018570	139.051	3.4895	73	1.77318	-3.19783	0.941826	0.57895
uridine 5'-diphospho-N-acetylglucosamine	3.49818e+07	3.61151e+07	6.618e+07	8.1508e+07	8.37191e+07	4.29764e+07	3.85995e+07	8.62295e+07	9.36142e+07	9.01525e+07	3.70591e+07	3.64418e+07	608.089	12.0501	100	0.042455	0.210588	1.16221	0.843806
uridine 5'-diphosphogalactose	700617	834477	1.28836e+06	1.76252e+06	1.34621e+06	611597	348944	2.06551e+06	1.71372e+06	1.5981e+06	722251	752127	567.063	12.5952	N/A	0.106686	0.476453	1.06839	0.924948
Uridine 5'-diphosphate	1.03217e+07	1.04836e+07	1.66414e+07	2.11569e+07	1.9375e+07	9.55986e+06	6.30126e+06	2.50945e+07	2.27964e+07	2.07174e+07	1.09182e+07	1.01984e+07	405.009	12.6014	5	0.079852	0.685966	1.08324	0.996692
UDP-N-acetyl-D-galactosamine	3.49818e+07	3.61151e+07	6.618e+07	8.1508e+07	8.37191e+07	4.29764e+07	3.85995e+07	8.62295e+07	9.36142e+07	9.01525e+07	3.70591e+07	3.64418e+07	608.089	12.0501	100	0.042455	0.276367	1.16221	0.843806
UDP-glucose	700617	834477	1.28836e+06	1.76252e+06	1.34621e+06	611597	348944	2.06551e+06	1.71372e+06	1.5981e+06	722251	752127	567.063	12.5952	N/A	0.106686	0.476453	1.06839	0.924948
Tyrosol	1.00557e+07	1.45076e+07	1.26907e+07	1.48975e+07	1.44732e+07	7.18562e+06	8.83046e+06	1.36798e+07	1.48313e+07	1.00564e+07	1.0002e+07	1.22837e+07	139.075	6.66182	10	0.0455532	-3.04933	0.81927	0.0993954
Tyramine	4.7457e+06	4.5771e+06	3.37479e+06	5.35758e+06	5.8527e+06	5.42895e+06	3.19091e+06	3.60862e+06	7.13572e+06	4.59015e+06	5.85844e+06	6.66336e+06	138.092	6.68154	20	0.0444513	-2.53816	1.00194	0.999729
Trimethylamine N-oxide(TMAO)	2.20392e+06	2.21488e+06	4.05878e+06	3.43158e+06	4.73917e+06	1.63377e+06	1.59441e+06	3.02057e+06	2.93551e+06	2.74122e+06	2.22864e+06	2.49662e+06	76.0762	6.80371	N/A	0.0255623	-5.1075	0.716317	0.0776756
Trigonelline	4.50669e+06	3.68571e+06	6.6086e+06	5.72473e+06	1.56938e+07	3.67566e+06	2.94925e+06	3.4308e+06	1.24652e+07	5.96137e+06	4.36925e+06	4.29514e+06	138.055	8.54886	40	0.0354752	-2.98649	0.786381	0.492183
trans-Hexadec-2-enoyl carnitine	16618957	19762641	43439014	51737209	67857387	28969686	37486186	72531913	101544312	92795524	19390552	20078987	398.327	3.64883	100	2.79986	0.772809	1.67153	0.298027
thyrotropin releasing hormone	62013	139000	811259	1457353	314715	310164	138925	13548980	N/F	20151671	61312	51195	363.178	1.27176	14	10.6194	2.4837	15.3312	0.207702
Thiamine	2.32505e+08	1.81165e+08	3.31883e+08	2.34668e+08	4.69565e+08	1.71607e+08	1.84524e+08	4.7447e+08	4.51062e+08	3.78798e+08	1.58159e+08	1.66854e+08	265.112	7.88959	60	0.0362023	0.740361	1.14531	0.771991
Tetradecanoylcarnitine	2.63552e+07	2.70293e+07	5.39768e+07	6.46114e+07	8.16283e+07	8.51241e+07	8.99919e+07	1.50422e+08	1.91448e+08	1.88494e+08	2.79268e+07	2.92828e+07	372.311	3.7564	100	0.0275725	0.443133	2.78185	0.0196217
Taurine	9.97086e+07	1.09425e+08	1.36362e+08	1.72028e+08	2.06998e+08	5.68851e+07	6.64257e+07	1.26908e+08	1.59289e+08	1.56889e+08	1.11783e+08	1.11737e+08	126.022	8.95369	50	0.0457874	-2.95765	0.781752	0.209276
Suberylglycine	2.78543e+06	3.44878e+06	3.28716e+06	3.48903e+06	3.99091e+06	926804	262771	1.33439e+06	2.20036e+06	1.78343e+06	2.4e+06	3.86577e+06	232.119	5.99209	N/A	0.076273	-3.58372	0.38278	0.000836504
Sphingosine	57468339	62647194	104777072	118206956	125505579	63592867	48914046	115282288	124695330	125451048	59124602	61440673	300.29	4.76025	98	3.84367	0.308206	1.01991	0.755749
Sphinganine	1.45322e+08	1.56593e+08	1.62767e+08	1.6964e+08	2.09311e+08	1.71133e+08	1.61041e+08	1.87699e+08	2.09992e+08	2.24585e+08	1.61746e+08	1.60668e+08	302.305	3.08461	96	0.0416738	0.484238	1.13136	0.36873
Spermidine	1.13487e+09	1.13581e+09	9.67599e+08	1.02856e+09	1.94107e+09	8.70844e+08	7.04373e+08	1.31672e+09	9.65779e+08	8.56012e+08	1.0115e+09	1.00348e+09	146.165	15.2075	90	0.211564	0.687492	0.75931	0.201125
Shikimic Acid	4.32866e+06	3.33121e+06	5.74479e+06	5.19778e+06	7.02681e+06	3.92395e+06	3.70916e+06	1.18642e+07	1.08336e+07	6.17353e+06	2.97215e+06	2.57872e+06	175.06	11.3079	100	0.057482	-3.78842	1.42433	0.369221
Ser-Glu	4.22172e+06	4.97199e+06	9.00504e+06	1.06968e+07	9.8784e+06	4.60649e+06	4.50516e+06	9.72362e+06	1.20485e+07	1.31944e+07	5.12118e+06	4.76823e+06	235.094	10.7833	46	0.026564	-6.22683	1.1368	0.941941
S-Adenosylmethionine	4.49841e+07	4.506e+07	9.13713e+07	7.2958e+07	1.33534e+08	4.19674e+07	2.96267e+07	1.25845e+08	1.11548e+08	1.02883e+08	3.84865e+07	3.97309e+07	399.145	12.2157	100	0.036732	0.792758	1.06177	0.906067
S-Adenosylmethioninamine	2.88582e+06	2.76375e+06	7.01737e+06	4.8793e+06	1.00954e+07	4.08006e+06	2.23117e+06	1.06321e+07	9.47819e+06	8.44524e+06	2.87289e+06	3.3212e+06	355.155	12.3045	N/A	0.05703	0.625961	1.26139	0.742766
S-Adenosylhomocysteine	5.05805e+06	4.55059e+06	9.72723e+06	6.67267e+06	1.41001e+07	3.28514e+06	4.62828e+06	4.21064e+06	7.41304e+06	5.7873e+06	5.70147e+06	5.64242e+06	385.129	10.1722	60	0.016936	-0.490084	0.631395	0.105611
S-(5'-adenosyl)-L-methionine	4.49841e+07	4.506e+07	9.13713e+07	7.2958e+07	1.33534e+08	4.19674e+07	2.96267e+07	1.25845e+08	1.11548e+08	1.02883e+08	3.84865e+07	3.97309e+07	399.145	12.2157	100	0.036732	-0.510024	1.06177	0.906067
ribulose 1,5-bisphosphate	1.33141e+06	1.55404e+06	1.71784e+06	2.06459e+06	2.71419e+06	1.0625e+06	1.519e+06	2.05418e+06	2.65134e+06	2.30985e+06	1.45809e+06	1.32754e+06	310.993	8.94791	N/A	0.0492347	-3.57836	1.02289	0.818804
Riboflavin	5.56073e+06	6.45392e+06	1.08788e+07	1.50872e+07	1.75137e+07	3.51747e+06	4.31229e+06	1.38747e+07	1.31786e+07	1.38e+07	6.50728e+06	6.41819e+06	377.146	6.59034	75	0.0440856	0.596623	0.877259	0.451429
Pyrrolidonecarboxylic acid	2.91378e+09	2.86859e+09	3.45737e+09	3.60444e+09	4.14628e+09	2.25179e+09	2.20624e+09	3.41246e+09	3.70732e+09	3.53747e+09	2.80976e+09	2.95652e+09	130.05	9.9666	61	0.0192364	1.00353	0.889634	0.293895
Pyroglutamic acid (5-oxoproline)	2.91378e+09	2.86859e+09	3.45737e+09	3.60444e+09	4.14628e+09	2.25179e+09	2.20624e+09	3.41246e+09	3.70732e+09	3.53747e+09	2.80976e+09	2.95652e+09	130.05	9.9666	61	0.0192364	1.00353	0.889634	0.293895
Putrescine	2.73127e+08	2.75805e+08	2.66987e+08	2.47202e+08	2.92493e+08	2.63319e+08	2.56227e+08	2.22203e+08	2.30019e+08	2.27313e+08	2.91488e+08	2.86087e+08	89.1078	11.2648	53	0.026256	-4.12674	0.88453	0.0438439
Propionylcarnitine	3.45426e+08	4.68173e+08	4.16152e+08	5.03826e+08	5.91539e+08	1.9312e+08	2.37249e+08	2.51424e+08	2.82448e+08	2.7688e+08	4.48539e+08	4.56697e+08	218.139	6.90837	72	0.0259761	0.668079	0.533789	0.000294126
Pro-Glu	1.12803e+07	1.10075e+07	1.75212e+07	1.65344e+07	2.21575e+07	9.02825e+06	8.95116e+06	1.49005e+07	1.77011e+07	1.95171e+07	1.07206e+07	1.10538e+07	245.115	9.93576	30	0.0458331	-6.36445	0.89296	0.41109
Pro-Gln	6.35956e+06	6.25453e+06	9.56867e+06	1.01121e+07	1.04589e+07	5.94977e+06	5.69628e+06	8.06872e+06	1.02849e+07	1.07089e+07	6.0049e+06	5.9499e+06	244.13	10.1179	54	0.022695	-4.00726	0.952165	0.533192
Pro-Asp	6.8529e+06	7.25292e+06	1.05364e+07	1.11629e+07	1.34709e+07	5.7975e+06	5.91044e+06	9.25569e+06	1.12168e+07	1.06927e+07	6.35726e+06	8.12704e+06	231.099	9.99238	22	0.0264806	-4.08627	0.870059	0.278522
Pregnan-20-one, 17-(acetyloxy)-3-hydroxy-6-methyl-, (3b,5b,6a)-/Pregnan-20-one, 17-(acetyloxy)-3-hydroxy-6-methyl-, (3a,5b,6a)-	6.03491e+07	6.87445e+07	9.55513e+07	8.96183e+07	1.02641e+08	4.09651e+07	5.88285e+07	7.03891e+07	9.29836e+07	8.39564e+07	7.30984e+07	7.71346e+07	391.284	0.80905	43	0.00728163	0.556505	0.832619	0.151175
Pivaloylcarnitine	6.72225e+08	7.76618e+08	8.76174e+08	8.95567e+08	9.12762e+08	4.02161e+08	3.96139e+08	4.4507e+08	4.2411e+08	4.35087e+08	8.11956e+08	8.02124e+08	246.17	5.55747	90	0.0359027	0.16372	0.508684	0.000631796
Phytosphingosine	2.3435e+08	2.4338e+08	4.81347e+08	4.88647e+08	5.81683e+08	3.33246e+08	3.00491e+08	5.90902e+08	6.12883e+08	6.56768e+08	2.49836e+08	2.52037e+08	318.3	3.10805	100	0.0265882	0.487626	1.22907	0.651721
Phosphorylcholine	1179840200	1854443720	757038456	640024937	2687262983	607939616	335867924	2143238313	572192017	1173869891	363394724	603946828	184.073	10.1072	71	7.54734	1.29735	0.67894	0.388293
Phosphoribosyl formamidocarboxamide	3.93004e+06	762403	1.24193e+06	5.18839e+06	8.21448e+06	2.76538e+06	1.93646e+06	6.58917e+06	1.91279e+06	5.27537e+06	1.00726e+06	2.0871e+06	367.065	1.39638	N/A	0.0596597	-8.28933	0.955625	0.936321
Phosphocreatine	1.97918e+08	2.74587e+08	4.73611e+08	7.10153e+08	7.92062e+08	3.34484e+08	1.95329e+08	4.69572e+08	4.65084e+08	5.56892e+08	2.08835e+08	2.45282e+08	212.043	15.733	100	0.29492	0.752648	0.825608	0.247569
phenylethanolamine	4.7457e+06	4.5771e+06	3.37479e+06	5.35758e+06	5.8527e+06	5.42895e+06	3.19091e+06	3.60862e+06	7.13572e+06	4.59015e+06	5.85844e+06	6.66336e+06	138.092	6.68154	20	0.0444513	-2.53816	1.00194	0.999729
Phenylacetylglycine	2.09866e+06	2.03524e+06	2.71975e+06	3.27424e+06	3.29999e+06	1.59539e+06	1.27356e+06	1.60941e+06	1.8266e+06	1.76355e+06	1.93294e+06	1.78174e+06	194.081	2.31669	N/A	0.0281698	1.06344	0.600877	0.00354047
Pantothenic Acid	3.91118e+08	3.69125e+08	5.80255e+08	5.55412e+08	6.75229e+08	2.97231e+08	2.95951e+08	6.67473e+08	6.43706e+08	5.77018e+08	3.76524e+08	3.84819e+08	220.118	2.97072	59	0.0261447	0.608555	0.965089	0.669776
palmitoyl sphingomyelin (SM(d18:1/16:0))	4.03692e+09	3.95965e+09	3.36276e+09	3.13141e+09	4.39853e+09	1.16883e+09	2.46069e+09	1.06262e+09	2.22904e+09	2.13178e+09	4.04514e+09	3.94596e+09	703.575	5.6788	N/A	0.0472876	-0.98492	0.479264	0.00249203
Oxidized glutathione	1.93303e+07	2.21074e+07	2.88536e+07	5.8023e+07	5.1103e+07	3.06141e+07	1.73176e+07	8.21284e+07	5.02598e+07	7.34663e+07	1.71883e+07	2.4317e+07	613.159	14.2147	100	0.15997	1.24546	1.4145	0.520401
Ornithine	6294817	6209380	16244628	11230543	24484309	8659186	6485738	29050978	25341206	15585284	6531888	6275561	133.098	11.631	86	2.18941	-3.60949	1.32047	0.696276
ophthalmic acid	2.81029e+07	2.8946e+07	1.80761e+07	1.51274e+07	1.83697e+07	1.83895e+07	1.72506e+07	1.09049e+07	1.22221e+07	1.2697e+07	2.93145e+07	2.95266e+07	290.135	10.2747	100	0.024786	-1.46268	0.657915	0.105883
O-Phosphorylethanolamine	172228024	201006721	308754845	519933556	589225460	138735582	123692125	594417185	637220210	728367020	174605466	180470545	142.026	15.4865	20	0.310083	1.08142	1.24079	0.818816
Oleoyl Ethanolamide	2.04623e+06	1.99106e+06	3.57153e+06	2.3393e+06	1.96543e+06	4.27605e+06	5.81482e+06	5.59281e+06	6.11805e+06	5.6169e+06	1.34283e+06	1.68283e+06	326.305	0.910936	N/A	0.0263484	0.557208	2.30146	0.000456773
Oleamide	3996191	5644246	9459434	3479143	3076566	41209703	43196712	12479300	13162915	13253205	6570205	6447927	282.279	0.884773	100	3.89634	0.240418	4.80604	0.0518467
Octadecylamine	3.3872e+07	2.81407e+07	1.73138e+07	1.50022e+07	2.02411e+07	3.59568e+06	7.16026e+06	5.6866e+06	9.39805e+06	1.02298e+07	2.97248e+07	2.82854e+07	270.316	2.8567	52	0.0348498	0.908394	0.314833	0.00272079
O-Acetyl-L-carnitine	2.64629e+09	3.07684e+09	3.56744e+09	4.53171e+09	4.09398e+09	2.56736e+09	2.66995e+09	5.26676e+09	4.90847e+09	5.07554e+09	2.99713e+09	3.10863e+09	204.123	8.05153	70	0.0927337	0.531188	1.14355	0.716876
n-Pentadecylamine	4619377	5908237	5275799	6499769	6012784	32307535	28633611	39427946	55060602	50813803	8601746	8189717	228.269	2.50484	52	1.53547	0.797098	7.28365	0.00220485
N-Palmitoylsphingosine	1.6038e+07	1.32016e+07	1.10351e+07	8.9478e+06	1.46812e+07	7.62274e+06	4.97206e+07	3.21676e+06	1.07842e+07	9.70157e+06	1.30535e+07	1.28574e+07	538.519	0.89028	64	0.0205012	1.40481	1.26825	0.708784
Norepinephrine	394287384	360239449	491330819	504021563	579169098	416619115	286045293	790735917	632611346	563754231	350837808	359141855	170.082	6.18601	60	0.372125	-2.19524	1.15488	0.626153
N-Methyl-L-glutamate/2-Aminoadipic acid	4490972	4847172	4222162	5981529	8760319	2657207	2994349	4339524	7295510	8020875	3459726	3426789	162.076	7.80834	53	2.30249	0.158897	0.894189	0.578521
N-methyl-L-glutamate	4490972	4847172	4222162	5981529	8760319	2657207	2994349	4339524	7295510	8020875	3459726	3426789	162.077	7.80834	53	2.30249	-3.11116	0.894189	0.578521
Nicotine	8.35028e+06	1.20095e+07	1.74138e+07	1.75965e+07	1.22278e+07	1.38136e+07	3.36691e+06	5.39875e+07	1.28271e+07	1.86321e+07	1.00376e+07	1.0687e+07	163.123	5.77653	92	0.0557095	0.18285	1.5182	0.472096
Niacinamide (VB3)	6.42643e+08	5.36758e+08	8.13682e+08	9.59199e+08	1.14321e+09	3.44266e+08	4.16463e+08	9.76201e+08	1.02562e+09	7.96206e+08	5.25459e+08	5.61691e+08	123.056	1.6202	54	0.0212408	-3.45409	0.868945	0.46383
Niacinamide	6.42643e+08	5.36758e+08	8.13682e+08	9.59199e+08	1.14321e+09	3.44266e+08	4.16463e+08	9.76201e+08	1.02562e+09	7.96206e+08	5.25459e+08	5.61691e+08	123.056	1.60251	62	0.0212408	-3.69788	0.868945	0.46383
N-Alpha-acetyllysine	1.46271e+08	1.40615e+08	1.05866e+08	1.12349e+08	1.5611e+08	9.10464e+07	9.91885e+07	8.66869e+07	1.03893e+08	1.21667e+08	1.07488e+08	1.26113e+08	189.123	9.79673	41	0.0245715	0.947229	0.759942	0.0581279
N-acetyl-L-tyrosine ethyl ester	4.86382e+06	4.38129e+06	3.23438e+06	1.69773e+06	7.86802e+06	1.62301e+06	4.25048e+06	251777	2.37888e+06	2.83552e+06	4.3149e+06	4.5141e+06	252.123	1.5827	N/A	0.203791	0.612307	0.514382	0.183723
N-Acetylglutamine	1.07261e+06	1.23229e+06	2.38806e+06	2.12128e+06	2.05289e+06	2.1209e+06	1.94575e+06	2.15943e+06	2.66444e+06	2.42606e+06	1.26906e+06	1.82103e+06	189.087	10.1815	N/A	0.026242	0.774321	1.27624	0.268448
N-Acetyl-5-hydroxytryptamine	3.7392e+06	4.68645e+06	2.53791e+06	5.98405e+06	6.13471e+06	4.65835e+06	3.68619e+06	3.92244e+06	7.51448e+06	6.49172e+06	4.25192e+06	4.65825e+06	219.113	4.61504	N/A	0.16495	0.322695	1.13824	0.719648
N6,N6,N6-Trimethyl-L-lysine	1.67922e+07	1.35406e+07	3.13042e+07	2.378e+07	6.03936e+07	1.7227e+07	1.56903e+07	5.49127e+07	5.0411e+07	3.72732e+07	1.19463e+07	1.19014e+07	189.16	11.158	33	0.06523	0.641887	1.20371	0.830069
N4-Acetylaminobutanal	6.82827e+07	5.5483e+07	1.07125e+08	8.47751e+07	1.41423e+08	6.1975e+07	6.75247e+07	2.0055e+08	1.66395e+08	1.17594e+08	5.51895e+07	5.30737e+07	130.086	11.535	42	0.029522	1.21575	1.34337	0.48395
N1-Acetylspermidine	98158982	92209461	158494717	126149570	173958806	370216891	352686393	194316782	194542990	161718290	104152873	95929438	188.176	10.7027	60	4.33649	0.698981	1.96231	0.0609497
N??-Acetyl-L-lysine	1.46271e+08	1.40615e+08	1.05866e+08	1.12349e+08	1.5611e+08	9.10464e+07	9.91885e+07	8.66869e+07	1.03893e+08	1.21667e+08	1.07488e+08	1.26113e+08	189.123	9.78032	45	0.0245715	0.947229	0.759942	0.0581279
N,N-Dimethylaniline	1619915452	1627394332	1339309359	1442846901	1630230058	944820899	835075213	1217232289	1540318193	1207362095	1663878430	1523784972	122.096	1.10945	40	1.72455	1.14415	0.750005	0.0501891
Myristoylcarnitine	2.63552e+07	2.70293e+07	5.39768e+07	6.46114e+07	8.16283e+07	8.51241e+07	8.99919e+07	1.50422e+08	1.91448e+08	1.88494e+08	2.79268e+07	2.92828e+07	372.311	3.7564	100	0.0275725	0.496853	2.78185	0.0196217
methyl-L-histidine	7.03503e+06	7.6158e+06	7.52283e+06	9.7588e+06	1.2163e+07	3.89824e+06	5.72095e+06	7.1232e+06	9.92761e+06	1.16843e+07	7.70433e+06	7.4255e+06	170.093	6.9454	30	0.0354078	-1.80259	0.869803	0.420235
Methylimidazoleacetic acid	2.57613e+06	2.74838e+06	5.10614e+06	3.64142e+06	5.87788e+06	2.64115e+06	2.56919e+06	2.5912e+06	3.70349e+06	3.09618e+06	2.42281e+06	2.28867e+06	141.066	8.58968	N/A	0.0540108	0.481823	0.731893	0.0703856
METHACHOLINE-like	5.3969e+07	6.06621e+07	6.63248e+07	8.46566e+07	1.14668e+08	3.42254e+07	3.69939e+07	6.36688e+07	6.37305e+07	6.69375e+07	6.30129e+07	6.36642e+07	160.133	7.06771	63	0.0271079	0.447802	0.698316	0.0717898
Melamine	433075	818509	1.28511e+06	1.49888e+07	1.28749e+06	547127		6.76015e+06	520557	296286	824876	712666	127.073	5.90595	70	0.0306064	0.491099	0.539796	0.525865
Maltol	36064	6158079	34064	44125	44887	29518	N/F	N/F	44374	47808	6753497	6299195	127.039	1.46111	30	8.92797	0.810016	0.032108	0.374178
Malonylcarnitine	2.31615e+06	2.86954e+06	3.16127e+06	2.8434e+06	4.79012e+06	1.1206e+06	1.70156e+06	2.33481e+06	3.22196e+06	3.37965e+06	2.73876e+06	2.05142e+06	248.113	10.0718	N/A	0.047936	0.658842	0.735809	0.139203
Lys-Val	6.54749e+07	5.917e+07	1.05081e+08	1.05091e+08	1.79016e+08	7.29133e+07	7.4252e+07	1.48434e+08	1.43887e+08	1.20564e+08	5.18775e+07	5.44101e+07	246.182	11.2908	22	0.043536	-4.02064	1.08995	0.99786
LysoPC(20:1)	7.88131e+06	9.07959e+06	1.23852e+07	1.54371e+07	1.74397e+07	1.14129e+07	1.25475e+07	1.33605e+07	1.56381e+07	1.50484e+07	9.23131e+06	1.00418e+07	550.387	5.93482	89	0.0545122	1.05123	1.09296	0.993242
LysoPC(20:0)	3.18351e+06	3.65236e+06	3.93654e+06	4.39239e+06	4.80967e+06	5.12495e+07	5.10768e+07	4.52185e+07	5.2833e+07	5.17528e+07	3.16109e+06	3.34657e+06	552.402	5.89613	90	0.108417	1.41648	12.6226	1.88819e-06
Lys-Leu	6.48175e+07	4.39603e+07	9.81207e+07	6.35973e+07	1.37971e+08	9.59928e+07	8.77202e+07	1.26086e+08	1.25482e+08	8.69821e+07	5.1271e+07	4.08861e+07	260.198	10.9569	22	0.033958	-3.08892	1.27859	0.400808
Lys-Ile	6.48175e+07	4.39603e+07	9.81207e+07	6.35973e+07	1.37971e+08	9.59928e+07	8.77202e+07	1.26086e+08	1.25482e+08	8.69821e+07	5.1271e+07	4.08861e+07	260.198	10.9569	22	0.033958	-3.08892	1.27859	0.400808
Lys-Glu	6.70777e+06	5.99955e+06	2.03024e+07	2.49951e+07	3.00124e+07	7.89661e+06	7.49957e+06	3.05942e+07	3.21083e+07	3.17686e+07	6.11982e+06	6.64483e+06	276.157	12.1148	43	0.038317	-4.92351	1.24825	0.843295
L-Valine	326416419	290476431	317368546	375952813	532641761	158781032	189218229	292516990	314456986	307649562	310983903	308788190	118.087	8.98	25	0.0395902	-3.46806	0.685145	0.0738666
L-Tyrosine	2.59862e+07	2.30228e+07	3.08653e+07	2.92241e+07	3.85325e+07	1.99676e+07	2.24852e+07	3.36788e+07	3.7955e+07	3.6082e+07	2.47717e+07	2.27284e+07	182.082	8.94078	80	0.0258852	-1.08684	1.01719	0.942244
L-tryptophan	7.70693e+07	6.79476e+07	8.69429e+07	8.55941e+07	1.21819e+08	6.92082e+07	7.50303e+07	1.20708e+08	1.16166e+08	9.68914e+07	7.05729e+07	6.95873e+07	205.098	7.75405	95	0.0262642	-1.92614	1.08792	0.754111
L-Threonine/L-Homoserine	5.34264e+08	5.50789e+08	4.85182e+08	4.95267e+08	6.742e+08	5.77537e+08	5.92986e+08	6.43415e+08	6.94677e+08	6.57161e+08	5.19527e+08	5.3993e+08	120.066	9.65738	64	0.0174064	1.23354	1.15552	0.113316
L-threonine	5.34264e+08	5.50789e+08	4.85331e+08	4.95267e+08	6.74626e+08	5.77637e+08	5.93103e+08	6.43585e+08	6.94826e+08	6.5734e+08	5.19747e+08	5.39983e+08	120.066	9.66125	73	0.0174064	-3.09741	1.15554	0.113768
L-Serine	7.05681e+07	7.74565e+07	6.69273e+07	7.65553e+07	9.1667e+07	8.64756e+07	6.89983e+07	8.72138e+07	9.72823e+07	9.18225e+07	7.4893e+07	7.8112e+07	106.05	10.0341	50	0.022339	1.49442	1.12688	0.279599
L-Proline	4.14602e+08	3.94364e+08	5.10205e+08	4.90162e+08	6.57977e+08	1.0843e+09	1.1155e+09	7.75846e+08	9.4585e+08	9.34906e+08	4.05064e+08	4.10519e+08	116.071	8.96388	40	0.0272108	-3.19239	1.9683	0.000942268
L-Pipecolic acid	6.82827e+07	5.5483e+07	1.07125e+08	8.48096e+07	1.41423e+08	6.1975e+07	6.75247e+07	2.0055e+08	1.66395e+08	1.17594e+08	5.51895e+07	5.30737e+07	130.087	11.5318	20	0.029522	-2.78159	1.34327	0.484082
L-Phenylalanine	5.2402e+08	4.66446e+08	6.04965e+08	6.1924e+08	8.50514e+08	4.70143e+08	5.02537e+08	8.55787e+08	8.48973e+08	6.86706e+08	4.79212e+08	4.86004e+08	166.087	7.77175	95	0.0316295	-2.49257	1.09753	0.75651
L-Palmitoylcarnitine	1.13372e+08	1.27397e+08	2.43857e+08	2.7631e+08	3.64558e+08	1.2504e+09	1.3386e+09	1.6054e+09	2.14072e+09	2.05207e+09	1.29935e+08	1.34735e+08	400.342	3.57491	100	0.0353974	0.57221	7.452	0.000876402
L-Octanoylcarnitine	851200	1.40488e+06	2.7121e+06	2.58429e+06	3.46292e+06	3.40363e+06	2.59712e+06	1.50738e+07	1.20978e+07	1.18187e+07	1.27553e+06	1.26463e+06	288.217	4.57084	69	0.0421265	0.439918	4.08438	0.0529666
L-Methionine S-oxide	6.07542e+06	5.89586e+06	6.87841e+06	5.82478e+06	8.25366e+06	5.48902e+06	4.78559e+06	8.42236e+06	7.56418e+06	6.31215e+06	5.4018e+06	5.44335e+06	166.053	9.9362	20	0.0284642	1.1514	0.989224	0.832249
L-Methionine	4.36451e+07	2.71548e+07	4.02065e+07	2.13003e+07	5.82468e+07	1.77202e+07	2.3966e+07	2.72438e+07	3.33239e+07	3.25002e+07	2.76836e+07	2.1035e+07	150.059	8.61179	90	0.0405569	-2.88552	0.707172	0.255709
L-Lysine	2.62331e+08	2.04996e+08	4.13548e+08	3.08342e+08	5.59036e+08	2.35699e+08	2.21103e+08	7.42098e+08	6.48382e+08	4.59022e+08	2.1001e+08	1.99188e+08	147.113	11.5506	75	0.029522	-3.05406	1.31921	0.532597
L-Leucine	6.57606e+08	6.09815e+08	6.70342e+08	6.55427e+08	8.38265e+08	6.39606e+08	6.39047e+08	9.65735e+08	9.55607e+08	8.43788e+08	5.6664e+08	6.06083e+08	132.102	7.98006	42	0.0273619	-3.16904	1.17845	0.25543
ll-2,6-diaminoheptanedioate	1.94501e+06	931581	2.23077e+06	2.14128e+06	3.21634e+06	2.53311e+06	3.95916e+06	5.80331e+06	5.8803e+06	3.86619e+06	796206	1.13684e+06	191.103	9.9486	N/A	0.183952	-2.41085	2.10627	0.0288936
L-Isoleucine	515647717	483832687	537032619	493754309	691465039	526744529	537854978	842385333	802016632	723106483	482318475	479459751	132.102	8.29	40	0.0273619	-3.16904	1.261	0.15957
Linoleyl carnitine, Linoelaidyl carnitine; acylcarnitine C18:2	1.3175e+06	1.20426e+06	5.55259e+06	6.5281e+06	8.08105e+06	5.55799e+06	6.59601e+06	1.10365e+07	1.59393e+07	1.56453e+07	1.80595e+06	1.5393e+06	424.342	3.53794	100	0.0903321	0.594598	2.41476	0.0840796
Linoleic acid	155751	137504	127055	663561	256557			1.36089e+07	104344	9.63968e+06			281.248	0.872233	N/A	0.0634642	1.13579	29.0367	0.201462
L-Histidinol	2.40589e+07	2.41218e+07	2.46273e+07	2.34142e+07	2.38938e+07	2.1316e+07	2.27744e+07	2.21279e+07	2.31324e+07	2.2122e+07	2.60317e+07	2.44124e+07	142.097	6.32895	27	0.200119	0.758337	0.928044	0.00445595
L-Histidine	2.202e+08	2.00949e+08	2.78085e+08	2.66234e+08	4.47553e+08	1.9257e+08	1.85737e+08	1.77938e+08	3.90563e+08	3.4051e+08	2.16872e+08	2.19296e+08	156.077	11.5177	73	0.251417	-2.30236	0.911039	0.571976
L-Glutamine	5.62432e+09	5.54786e+09	6.78888e+09	6.97651e+09	8.35635e+09	4.26747e+09	4.26286e+09	6.99595e+09	7.55551e+09	7.17119e+09	5.38173e+09	5.66249e+09	147.077	9.97581	95	0.0192364	-3.24277	0.908664	0.403026
L-Glutamic acid	1.98961e+09	2.16693e+09	2.21591e+09	2.29518e+09	2.66814e+09	1.72468e+09	1.5942e+09	1.7329e+09	1.83131e+09	1.81853e+09	2.07865e+09	2.17796e+09	148.061	10.1035	91	0.019913	-3.47729	0.767625	0.00103027
Leu-Pro	13903926	12195583	20985712	16788947	35019308	8370328	10185116	9164091	17664630	18099302	13797405	11814242	229.156	8.56965	21	0.494884	-3.98772	0.641938	0.128476
Leu-Lys	6.48175e+07	4.39603e+07	9.81207e+07	6.35973e+07	1.37971e+08	9.59928e+07	8.77202e+07	1.26086e+08	1.25482e+08	8.69821e+07	5.1271e+07	4.08861e+07	260.198	10.9569	22	0.033958	-3.08892	1.27859	0.400808
Leu-Leu	2470171	2723436	6920214	7267771	7606033	2178686	1634006	10210027	9236193	10886404	3065219	2819882	245.187	6.55573	37	2.26917	-3.85312	1.26522	0.788484
Leu-Ile	2470171	2723436	6920214	7267771	7606033	2178686	1634006	10210027	9236193	10886404	3065219	2819882	245.187	6.55573	37	2.26917	-3.85312	1.26522	0.788484
Leu-Arg	2.44421e+06	3.41847e+06	8.10033e+06	8.06082e+06	7.75174e+06	955042	744798	9.48021e+06	1.07079e+07	1.09827e+07	3.14404e+06	2.97375e+06	288.204	10.6382	81	0.032239	-3.44419	1.10395	0.930154
L-Carnitine	1.66811e+09	1.83134e+09	1.87515e+09	2.43652e+09	2.9315e+09	5.68204e+08	6.04791e+08	3.65019e+08	6.15879e+08	5.73871e+08	1.91081e+09	1.91475e+09	162.112	8.98047	70	0.0402023	0.392132	0.25392	0.0019732
lauroylcarnitine	7.3502e+06	7.95227e+06	1.59478e+07	1.69062e+07	2.19063e+07	2.6439e+07	2.36312e+07	6.67073e+07	7.45447e+07	7.87649e+07	8.24679e+06	8.71047e+06	344.28	3.94554	70	0.0436685	-0.857909	3.85493	0.0271002
Lathosterol-H2O	7.5053e+06	7.0509e+06	5.26095e+06	4.62947e+06	6.6169e+06	2.41497e+06	8.54504e+06	2.05917e+06	4.07323e+06	3.59287e+06	6.98847e+06	7.84829e+06	369.352	0.848879	N/A	0.00855205	0.350571	0.665903	0.253558
L-Aspartic Acid	8.66602e+07	8.87105e+07	6.90037e+07	8.34588e+07	9.6689e+07	8.49277e+07	6.34582e+07	7.56233e+07	7.42882e+07	7.67464e+07	8.75144e+07	9.32845e+07	134.045	10.5416	58	0.045113	-3.18006	0.883449	0.18486
L-Asparagine	8.56784e+07	9.31292e+07	8.87144e+07	1.05199e+08	1.1898e+08	9.50735e+07	8.9909e+07	1.16833e+08	1.24666e+08	1.22617e+08	9.04263e+07	9.4592e+07	133.061	10.1072	60	0.018128	-3.56457	1.11673	0.439366
L-Arginine	9.06308e+08	6.88421e+08	1.2946e+09	9.69125e+08	1.63851e+09	7.9747e+08	7.80725e+08	2.13147e+09	1.945e+09	1.38841e+09	6.46992e+08	6.31572e+08	175.119	11.3252	100	0.033997	-1.9307	1.28127	0.498921
L-Alpha-aminobutyric acid (homoalanine)	22627241	15255935	24828834	21614975	24133958	16152703	16517290	26532200	16760413	12602769	15737540	15491947	104.071	8.96197	81	3.67257	1.41777	0.816565	0.288825
L-Alanine	4.38817e+08	4.41185e+08	4.76635e+08	4.87725e+08	6.03842e+08	4.3057e+08	4.51527e+08	5.40064e+08	5.90105e+08	5.72196e+08	4.43837e+08	4.75904e+08	90.055	9.48542	17	0.0163828	2.14709	1.05566	0.769915
L-Acetylcarnitine	2.64629e+09	3.07684e+09	3.56744e+09	4.53171e+09	4.09398e+09	2.56736e+09	2.66995e+09	5.26676e+09	4.90847e+09	5.07554e+09	2.99713e+09	3.10863e+09	204.123	8.03989	61	0.0927337	0.531188	1.14355	0.716876
Kynurenic acid	892222	950493	1.91037e+06	1.7156e+06	1.41816e+06	587188	749217	993339	1.37788e+06	1.46289e+06	999079	993582	190.05	0.805252	N/A	0.00728163	-2.20726	0.750782	0.125312
Isobutyryl carnitine	6.0926e+08	6.5956e+08	6.07746e+08	6.98762e+08	7.43879e+08	2.27591e+08	2.10445e+08	4.01429e+08	4.0272e+08	4.05233e+08	6.56025e+08	6.66778e+08	232.154	5.98921	79	0.0385582	-0.225117	0.496329	0.000498322
Inosine	4.11833e+07	3.52163e+07	9.2102e+07	7.84039e+07	9.07269e+07	1.97933e+07	1.87765e+07	7.06893e+07	6.28879e+07	4.72301e+07	3.77074e+07	3.65044e+07	269.089	6.66116	83	0.0453395	-0.247058	0.649751	0.116369
Indoleacrylic acid	2.85697e+07	2.54947e+07	3.12166e+07	3.08801e+07	4.60274e+07	2.62195e+07	2.73686e+07	4.46541e+07	4.23319e+07	3.56965e+07	2.52072e+07	2.52085e+07	188.071	7.73255	93	0.0250856	0.615509	1.08683	0.757394
indole-3-acetic acid	9.48076e+07	7.22e+07	1.46562e+08	1.08737e+08	1.23738e+08	5.50509e+07	5.82013e+07	2.26624e+08	1.71588e+08	1.29478e+08	7.61775e+07	7.28659e+07	176.071	2.24025	30	0.0248898	-1.84092	1.17379	0.711253
Iminodiacetic acid	8.66602e+07	8.87105e+07	6.90037e+07	8.34588e+07	9.6689e+07	8.49277e+07	6.34582e+07	7.56233e+07	7.42882e+07	7.67464e+07	8.75144e+07	9.32845e+07	134.045	10.5416	58	0.045113	0.699231	0.883449	0.18486
Ile-Lys	6.48175e+07	4.39603e+07	9.81207e+07	6.35973e+07	1.37971e+08	9.59928e+07	8.77202e+07	1.26086e+08	1.25482e+08	8.69821e+07	5.1271e+07	4.08861e+07	260.198	10.9581	21	0.033958	-3.08892	1.27859	0.400808
Ile-Leu	2470171	2723436	6920214	7267771	7606033	2178686	1634006	10210027	9236193	10886404	3065219	2819882	245.187	6.55573	38	2.26917	-3.85312	1.26522	0.788484
Ile-Ile	2470171	2723436	6920214	7267771	7606033	2178686	1634006	10210027	9236193	10886404	3065219	2819882	245.187	6.55573	41	2.26917	-3.85312	1.26522	0.788484
Ile-Arg	2.44421e+06	3.41847e+06	8.10033e+06	8.06082e+06	7.75174e+06	955042	744798	9.48021e+06	1.07079e+07	1.09827e+07	3.14404e+06	2.97375e+06	288.204	10.6382	78	0.032239	-3.44419	1.10395	0.930154
Hypoxanthine	7.29712e+07	1.11539e+08	1.77997e+08	2.04876e+08	2.35609e+08	1.101e+08	7.39009e+07	2.25696e+08	2.15725e+08	1.52972e+08	1.12243e+08	1.18733e+08	137.046	4.63273	50	0.0253702	-3.24433	0.969368	0.530037
Hypotaurine	4.56507e+07	4.68492e+07	6.74718e+07	7.6464e+07	8.64862e+07	3.36397e+07	3.34872e+07	6.8577e+07	7.86462e+07	6.71576e+07	4.83997e+07	5.31999e+07	110.028	9.41669	70	0.0181476	-3.83341	0.871752	0.352364
Hydroxybutyrylcarnitine	4.82226e+06	5.40806e+06	9.13992e+06	7.88417e+06	9.89088e+06	6.27669e+06	7.79141e+06	1.1961e+07	1.30949e+07	1.30343e+07	6.10132e+06	5.66351e+06	248.15	8.89862	88	0.0422358	-1.41691	1.40417	0.239492
homoserine	5.34264e+08	5.50789e+08	4.85331e+08	4.95267e+08	6.74626e+08	5.77637e+08	5.93103e+08	6.43585e+08	6.94826e+08	6.5734e+08	5.19747e+08	5.39983e+08	120.066	9.66125	73	0.0174064	-3.09741	1.15554	0.113768
Hexanoylglycine	1502608	56686	3980961	3379950	1546853	2021145	1582615	15546351	36440	19594353	90695	484661	174.113	1.51676	33	0.347045	-1.60336	3.70504	0.238586
Hexanoylcarnitine	9431580	11443784	19754351	19063946	22415922	19913246	18532592	73693414	70021200	65976918	10968841	12610796	260.186	5.09128	71	4.18222	0.628622	3.02203	0.054988
Heptadecanoyl carnitine	2.17368e+06	2.07099e+06	4.65163e+06	5.18682e+06	6.23268e+06	1.68079e+07	1.7918e+07	3.07576e+07	4.04143e+07	3.83348e+07	2.65157e+06	2.5278e+06	414.358	3.53162	N/A	0.0507359	0.738857	7.09953	0.00683799
Guanine	4.1053e+06	8.61674e+06	1.12346e+07	1.22841e+07	1.2175e+07	5.56303e+06	3.69663e+06	1.0921e+07	9.85448e+06	1.72913e+07	8.56719e+06	9.99223e+06	152.057	6.9454	83	0.0214682	-2.90824	0.977501	0.580946
Guanidineacetic acid	1.47426e+09	1.47676e+09	2.13505e+09	2.14557e+09	2.69679e+09	1.43885e+09	1.40435e+09	1.77788e+09	2.01626e+09	2.00427e+09	1.41631e+09	1.45124e+09	118.062	9.56455	98	0.0143092	-3.36901	0.870389	0.19025
Gly-Glu	9.42133e+06	9.18294e+06	8.04858e+06	7.98526e+06	8.96592e+06	7.97541e+06	7.33385e+06	6.82405e+06	7.39079e+06	6.36986e+06	8.70786e+06	9.33417e+06	205.082	10.7195	51	0.039183	-1.70705	0.82318	0.0126649
Gly-Cys	4.63978e+06	4.19244e+06	5.88453e+06	7.59679e+06	9.20289e+06	4.78536e+06	4.68052e+06	7.94949e+06	8.37643e+06	8.01548e+06	5.09389e+06	4.87777e+06	179.05	10.3204	30	0.028231	-4.99465	1.07269	0.975665
Glycine	5.837e+07	6.38344e+07	6.99843e+07	7.89846e+07	1.13517e+08	6.46155e+07	5.98951e+07	9.20973e+07	1.0527e+08	9.15799e+07	6.24794e+07	6.52242e+07	76.0398	9.75781	40	0.0130788	-4.66699	1.07478	0.938446
Glycerophosphocholine	7.46178e+09	7.70324e+09	9.69419e+09	1.08783e+10	1.37162e+10	1.75809e+10	1.72677e+10	1.42792e+10	1.46313e+10	1.44285e+10	7.38898e+09	7.33574e+09	258.11	10.3457	80	0.046939	0.629781	1.58103	0.00746777
Gly-Asp	4.36587e+06	4.46338e+06	6.04241e+06	8.26269e+06	8.65707e+06	3.55565e+06	3.34439e+06	7.99265e+06	8.06136e+06	8.4694e+06	4.24512e+06	4.98612e+06	191.067	10.5857	61	0.031549	-4.80716	0.988426	0.727202
Glu-Val	5.47972e+06	4.9034e+06	6.10322e+06	5.95323e+06	6.60018e+06	4.8443e+06	5.35577e+06	4.45461e+06	5.4213e+06	5.331e+06	5.79152e+06	5.8245e+06	247.129	9.79661	31	0.0184592	-1.39079	0.874903	0.070052
Glutathione	9.52714e+08	9.7527e+08	1.15058e+09	1.44493e+09	1.73153e+09	9.26038e+08	1.0715e+09	1.47529e+09	1.65474e+09	1.64201e+09	9.14538e+08	9.53008e+08	308.091	10.3187	100	0.023639	0.362263	1.08226	0.903064
glutamylalanine	2.88508e+06	3.02699e+06	3.04861e+06	2.2166e+06	2.63626e+06	810975	1.45732e+06	2.19239e+06	2.08155e+06	1.66819e+06	2.79256e+06	2.85774e+06	219.098	10.3187	N/A	0.133954	-1.27088	0.594376	0.0128829
Glu-Ser	4.22172e+06	4.97199e+06	9.00504e+06	1.06968e+07	9.8784e+06	4.60649e+06	4.50516e+06	9.72362e+06	1.20485e+07	1.31944e+07	5.12118e+06	4.76823e+06	235.093	10.7884	90	0.026564	-1.5904	1.1368	0.941941
Glu-Pro	1.12803e+07	1.10075e+07	1.75212e+07	1.65344e+07	2.21575e+07	9.02825e+06	8.95116e+06	1.49005e+07	1.77011e+07	1.95171e+07	1.07206e+07	1.10538e+07	245.114	9.93576	21	0.0458331	-1.91756	0.89296	0.41109
Glu-Lys	6.70777e+06	5.99955e+06	2.03024e+07	2.49951e+07	3.00124e+07	7.89661e+06	7.49957e+06	3.05942e+07	3.21083e+07	3.17686e+07	6.11982e+06	6.64483e+06	276.156	12.1166	40	0.038317	-0.976483	1.24825	0.843295
Glu-Gln	2.68044e+07	2.74674e+07	2.67429e+07	2.18051e+07	2.55375e+07	1.60624e+07	1.83005e+07	1.61263e+07	1.84287e+07	1.8689e+07	2.67813e+07	2.76077e+07	276.118	10.5638	27	0.022781	5.95785	0.682524	0.000491962
Glu-Asn	1.10126e+07	1.05899e+07	1.19039e+07	1.19378e+07	1.40038e+07	7.75219e+06	6.81787e+06	9.6529e+06	1.03793e+07	1.06874e+07	1.06017e+07	1.07766e+07	262.104	10.9696	23	0.040116	-1.05833	0.761838	0.0236255
Gln-Pro	6.35956e+06	6.25453e+06	9.56867e+06	1.01121e+07	1.04589e+07	5.94977e+06	5.69628e+06	8.06872e+06	1.02849e+07	1.07089e+07	6.0049e+06	5.9499e+06	244.13	10.1179	20	0.022695	-4.00726	0.952165	0.533192
Gln-Glu	2.68044e+07	2.74674e+07	2.67429e+07	2.18051e+07	2.55241e+07	1.60624e+07	1.83005e+07	1.61263e+07	1.84287e+07	1.8689e+07	2.67813e+07	2.76077e+07	276.12	10.5638	28	0.022781	-1.10436	0.682595	0.000493003
Gln-Asp	1.10126e+07	1.05899e+07	1.19039e+07	1.19378e+07	1.40038e+07	7.75219e+06	6.81787e+06	9.6529e+06	1.03793e+07	1.06874e+07	1.06017e+07	1.07766e+07	262.104	10.9696	21	0.040116	-3.15672	0.761838	0.0236255
Gama-Aminobutryic acid	22627241	15255935	24828834	21614975	24133958	16152703	16517290	26532200	16760413	12602769	15737540	15491947	104.071	8.96197	73	3.67257	1.41777	0.816565	0.288825
ethanolamine phosphate	172228024	201006721	308754845	519933556	589225460	138735582	123692125	594417185	637220210	728367020	174605466	180470545	142.027	15.4865	20	0.310083	-2.65027	1.24079	0.818816
Estrone glucuronide	1.19463e+07	9.09312e+06	9.11049e+06	8.87988e+06	1.04761e+07	1.4681e+07	8.38221e+06	7.93009e+06	1.15594e+07	1.06161e+07	1.08987e+07	9.44879e+06	447.201	0.994748	N/A	0.0259488	0.892202	1.07399	0.409074
Ergothioneine	1.06826e+06		3.74789e+06	2.85678e+06	6.40994e+06	1.68349e+06	2.42085e+06	1.19242e+07	1.4812e+07	1.58132e+06	766944	935924	230.096	9.21795	80	0.0207627	0.830684	1.84178	0.600173
Epinephrine	3.6575e+08	3.30295e+08	4.13905e+08	4.07997e+08	6.56754e+08	1.2103e+08	1.3858e+08	9.88003e+07	1.69863e+08	1.44648e+08	3.34008e+08	3.53969e+08	184.097	9.00349	57	0.0220569	-14.2719	0.309431	0.00552644
Elaidic carnitine,Vaccenyl carnitine	5.10844e+07	6.0296e+07	1.41974e+08	1.68695e+08	2.15857e+08	6.70083e+07	8.07922e+07	1.94085e+08	2.64917e+08	2.54307e+08	6.29029e+07	6.46037e+07	426.358	3.49665	100	0.0470465	0.580869	1.3499	0.659882
Eicosanoyl-EA	1.707e+07	1.60963e+07	1.57848e+07	1.83569e+07	2.0836e+07	1.78177e+07	2.05574e+07	1.61099e+07	1.97219e+07	1.99625e+07	1.68991e+07	1.77187e+07	356.352	2.87818	95	0.0305725	0.585706	1.06836	0.467873
D-tryptophan	7.70693e+07	6.79476e+07	8.69429e+07	8.55941e+07	1.21819e+08	6.92082e+07	7.50303e+07	1.20708e+08	1.16166e+08	9.68914e+07	7.05729e+07	6.95873e+07	205.098	7.75405	95	0.0262642	-1.92614	1.08792	0.754111
Dodecanoylcarnitine	7.3502e+06	7.95227e+06	1.59478e+07	1.69062e+07	2.19063e+07	2.6439e+07	2.36312e+07	6.67073e+07	7.45447e+07	7.87649e+07	8.24679e+06	8.71047e+06	344.28	3.94554	70	0.0436685	0.623442	3.85493	0.0271002
DL-Stearoylcarnitine	2.75295e+07	3.09494e+07	5.25771e+07	5.93397e+07	7.8545e+07	1.6141e+08	1.71055e+08	2.79178e+08	3.85349e+08	3.73441e+08	3.23106e+07	3.07604e+07	428.373	3.44026	85	0.0450438	1.28561	5.50506	0.00832794
DL-2-Aminooctanoic acid	5.3969e+07	6.06621e+07	6.63248e+07	8.46566e+07	1.14668e+08	3.42254e+07	3.69939e+07	6.36688e+07	6.37305e+07	6.69375e+07	6.30129e+07	6.36642e+07	160.133	7.06771	63	0.0271079	0.447802	0.698316	0.0717898
Diphenylamine	1.6557e+07	5.0632e+06	1.95669e+07	9.46887e+06	1.00396e+07	1.05952e+07	4.82293e+06	1.51636e+07	7.29775e+06	1.63788e+07	1.12396e+07	1.34977e+07	170.096	0.846619	30	0.00855205	0.578325	0.893941	0.961676
Dimethylurea	1.01174e+08	9.16761e+07	1.04661e+08	1.0218e+08	6.65121e+07	7.99828e+07	1.6045e+08	1.00085e+08	5.93499e+07	9.31753e+07	1.02722e+08	9.79602e+07	89.0709	1.54046	35	0.0080423	1.69903	1.05757	0.732762
Dimethylglycine	22627241	15255935	24828834	21614975	24133958	16152703	16517290	26532200	16760413	12602769	15737540	15491947	104.071	8.96605	64	3.67257	1.41777	0.816565	0.288825
Dihydroxyacetone phosphate	7.2391e+06	8.03548e+06	6.75232e+06	7.16286e+06	7.94905e+06	7.72088e+06	6.55537e+06	6.1402e+06	8.65766e+06	5.57905e+06	8.17831e+06	7.1503e+06	171.005	15.0461	N/A	0.102835	2.40111	0.933072	0.454689
diethanolamine	8.68065e+06	8.07633e+06	1.7796e+07	1.00143e+07	1.10802e+07	8.92197e+06	8.06525e+06	1.26178e+07	9.20808e+06	9.35033e+06	9.41775e+06	8.70315e+06	106.087	7.91329	50	0.0708144	-3.48878	0.865509	0.338742
Diaminopimelic acid	1.94501e+06	931581	2.23077e+06	2.14128e+06	3.21634e+06	2.53311e+06	3.95916e+06	5.80331e+06	5.8803e+06	3.86619e+06	796206	1.13684e+06	191.103	9.9486	N/A	0.183952	0.310198	2.10627	0.0288936
D-Glutamylglycine	9.42133e+06	9.18294e+06	8.04858e+06	7.98526e+06	8.96592e+06	7.91184e+06	7.33385e+06	6.82405e+06	7.39079e+06	6.36986e+06	8.70786e+06	9.33417e+06	205.082	10.7294	91	0.039183	0.974803	0.821722	0.0111186
Deoxyguanosine	2.82176e+08	2.85599e+08	3.27895e+08	6.77681e+08	5.37282e+08	2.38472e+08	1.17719e+08	7.25454e+07	3.93486e+08	1.92132e+08	2.71271e+08	2.86327e+08	268.104	4.77519	64	0.0280321	0.443352	0.480592	0.0420496
Deoxycytidine	1.37246e+06	1.75201e+06	5.104e+06	4.80517e+06	7.1448e+06	694850	777430	6.96454e+06	8.64006e+06	3.02958e+07	1.52834e+06	1.57761e+06	228.098	6.30747	70	0.0325657	-1.81049	2.34769	0.379066
Deoxyadenosine	106423	192821	1193470	2155764	2263463	61589	N/F	34577	1301124	16801037	308113	443388	252.11	3.70258	59	7.8548	-2.33223	3.84779	0.472316
Decanoylcarnitine	2.69085e+06	3.00301e+06	5.94721e+06	4.94945e+06	7.164e+06	6.34666e+06	4.98005e+06	1.818e+07	1.96219e+07	1.76403e+07	3.14408e+06	3.15233e+06	316.248	4.21739	64	0.0397503	0.450812	2.81079	0.0510284
D-Aspartic Acid	8.66602e+07	8.87105e+07	6.90037e+07	8.34588e+07	9.6689e+07	8.49277e+07	6.34582e+07	7.56233e+07	7.42882e+07	7.67464e+07	8.75144e+07	9.32845e+07	134.045	10.5416	58	0.045113	-3.18006	0.883449	0.18486
D-Alpha-aminobutyric acid	22627241	15255935	24828834	21614975	24133958	16152703	16517290	26532200	16760413	12602769	15737540	15491947	104.071	8.96197	81	3.67257	1.41777	0.816565	0.288825
Cytosine	1.00088e+07	9.42467e+06	1.95384e+07	1.68511e+07	2.34517e+07	6.52878e+06	5.76893e+06	2.52361e+07	3.00926e+07	9.07586e+07	8.87441e+06	9.52939e+06	112.051	6.27	40	0.0406951	-3.37853	1.99793	0.369967
Cytidine monophosphate N-acetylneuraminic acid	3.07295e+06	2.92852e+06	4.01361e+06	4.13053e+06	3.98501e+06	6.76777e+06	6.19997e+06	4.56636e+06	4.68996e+06	4.96452e+06	2.82994e+06	2.75766e+06	615.155	12.0328	30	0.047191	1.10133	1.49959	0.0199119
cytidine 5'-diphosphocholine	1.4341e+07	1.28556e+07	1.85848e+07	2.6202e+07	2.56299e+07	1.04039e+07	9.53475e+06	1.15389e+07	1.31164e+07	1.24651e+07	1.26543e+07	1.19648e+07	489.115	13.304	98	0.140879	0.556558	0.584541	0.0413044
Cysteinylglycine	4.63978e+06	4.19244e+06	5.88453e+06	7.59679e+06	9.20289e+06	4.78536e+06	4.68052e+06	7.94949e+06	8.37643e+06	8.01548e+06	5.09389e+06	4.87777e+06	179.049	10.3204	81	0.028231	-1.86703	1.07269	0.975665
Cys-Gly	4.63978e+06	4.19244e+06	5.88453e+06	7.59679e+06	9.20289e+06	4.78536e+06	4.68052e+06	7.94949e+06	8.37643e+06	8.01548e+06	5.09389e+06	4.87777e+06	179.05	10.3267	57	0.028231	-4.99465	1.07269	0.975665
Creatinine	7.26915e+08	7.05703e+08	8.60387e+08	1.16529e+09	1.18699e+09	6.44577e+08	6.03314e+08	1.09307e+09	1.1212e+09	1.08975e+09	6.70542e+08	6.96504e+08	114.067	5.1176	75	0.0274731	-3.34849	0.979899	0.693543
Creatine	1.14092e+10	1.25192e+10	1.00194e+10	1.22005e+10	1.49772e+10	8.25594e+09	8.97769e+09	1.0015e+10	1.11413e+10	1.15383e+10	1.22984e+10	1.24646e+10	132.077	9.43202	70	0.0167335	-3.40296	0.816816	0.068745
Clupanodonyl carnitine, Adrenyl carnitine;Docosa-4,7,10,13,16-pentaenoyl carnitine	1.06895e+06	1.04913e+06	4.95745e+06	6.25359e+06	7.75741e+06			172360	237012	1.39979e+06	1.31818e+06	1.40732e+06	474.358	3.32351	N/A	0.0539806	1.62007	0.142995	0.0519039
Citrulline	8.31871e+06	9.78932e+06	1.62669e+07	1.60209e+07	2.33978e+07	5.9119e+06	5.79358e+06	1.28132e+07	1.39624e+07	1.30034e+07	1.00055e+07	9.98089e+06	176.103	10.1861	88	0.018055	-1.39969	0.697682	0.0997015
Citicoline	1.4341e+07	1.28556e+07	1.85848e+07	2.6202e+07	2.56299e+07	1.04039e+07	9.53475e+06	1.15389e+07	1.31164e+07	1.24651e+07	1.26543e+07	1.19648e+07	489.115	13.304	98	0.140879	1.61971	0.584541	0.0413044
cis-5-Tetradecenoylcarnitine	629463	2987918	83526993	19391739	3183997	346513068	2606175	54418920	45999800	52305868	3457867	2672386	370.295	0.866945	N/A	2.96977	0.176535	4.57385	0.281987
Choline	1.09169e+10	1.16123e+10	1.18627e+10	1.3315e+10	1.39997e+10	8.12012e+09	7.93964e+09	1.3957e+10	1.44126e+10	1.39987e+10	1.17571e+10	1.18535e+10	104.107	5.4882	51	0.0206798	0.911658	0.946868	0.585095
Cholesterol-H2O	7.5053e+06	7.0509e+06	5.26095e+06	4.62947e+06	6.6169e+06	2.41497e+06	8.54504e+06	2.05917e+06	4.07323e+06	3.59287e+06	6.98847e+06	7.84829e+06	369.352	0.848879	N/A	0.00855205	0.350571	0.665903	0.253558
CDP-ethanolamine	9.41267e+06	9.28186e+06	1.21106e+07	1.48717e+07	1.54629e+07	1.33491e+07	1.09492e+07	1.65843e+07	1.63997e+07	1.63203e+07	9.25838e+06	9.61388e+06	447.068	12.5116	N/A	0.034822	0.876055	1.20384	0.347652
Carnosine	2.57246e+07	2.6026e+07	2.47874e+07	3.00163e+07	4.34454e+07	1.86974e+07	1.91482e+07	3.06453e+07	3.33581e+07	2.82971e+07	2.58986e+07	2.59545e+07	227.114	11.7382	100	0.039786	-1.6458	0.867642	0.353667
Capryloylglycine	5.34611e+06	2.80688e+06	6.28185e+07	7.27323e+07	2.16828e+07	6.72614e+06	3.43801e+06	5.05299e+08	1.44798e+06	6.77711e+08	2.81383e+06	2.52878e+06	202.144	1.34022	N/A	0.0221748	-2.1945	7.22321	0.233297
Butyrylcarnitine	6.0926e+08	6.5956e+08	6.07746e+08	6.98762e+08	7.43879e+08	2.27591e+08	2.10445e+08	4.01429e+08	4.0272e+08	4.05233e+08	6.56025e+08	6.66778e+08	232.154	5.98921	79	0.0385582	0.0764033	0.496329	0.000498322
Biotin	290973	323494994	N/F	N/F	N/F	N/F	N/F	N/F	47985	N/F	331510549	340027132	245.095	3.18307	40	7.51553	5.64942	0.0002964	#DIV/0!
Bilirubin	2.74545e+06	2.27063e+06	3.78347e+06	6.88863e+06	8.50688e+06			861326	357782	590298	2.14211e+06	2.19964e+06	585.271	0.86239	N/A	0.00984382	-0.42046	0.12464	0.0249526
Bicine	229318	461381	294964	184363	184139	449997	5788652	480951	98979	96227	388002	321695	164.092	2.46231	21	0.642003	3.56404	5.10632	0.371186
beta-Nicotinamide adenine dinucleotide hydrate (NAD)	1.03541e+08	1.06224e+08	1.2935e+08	1.53601e+08	1.61645e+08	7.20076e+07	7.51808e+07	1.38567e+08	1.45015e+08	1.47733e+08	1.12836e+08	1.09566e+08	664.117	11.9672	100	0.052246	0.180688	0.884075	0.359838
Betaine	3.79227e+10	3.85651e+10	4.18413e+10	4.63549e+10	5.37929e+10	1.93306e+10	2.13705e+10	3.35355e+10	3.57522e+10	3.52237e+10	3.7918e+10	3.95886e+10	118.087	8.15088	48	0.0395902	-3.46806	0.664659	0.0145155
beta-Alanine	4.38817e+08	4.41185e+08	4.76635e+08	4.87725e+08	6.03842e+08	4.3057e+08	4.51527e+08	5.40064e+08	5.90105e+08	5.72196e+08	4.43837e+08	4.75904e+08	90.0555	9.48542	23	0.0163828	-3.73818	1.05566	0.769915
Benzylamine	2.5613e+08	2.54007e+08	2.15687e+08	2.41934e+08	2.48467e+08	1.52061e+08	1.81051e+08	1.91043e+08	2.52643e+08	2.18374e+08	2.59855e+08	2.54964e+08	108.081	1.08965	23	0.0278397	1.34148	0.818247	0.0889143
Asymmetric dimethylarginine	27186645	23458314	63488998	42150031	91601035	21511036	24557252	90900788	91827683	66041429	26987006	22836731	203.15	10.5831	95	9.24544	-0.35933	1.18942	0.866038
Asp-Val	10147801	10199013	10113651	12785053	15603326	5601694	5881164	9072337	10024779	11225669	9801377	9861391	233.114	9.70501	23	2.47755	-4.11454	0.71039	0.0610089
Asp-Thr	4.22172e+06	4.97199e+06	9.00504e+06	1.06968e+07	9.8784e+06	4.60649e+06	4.50516e+06	9.72362e+06	1.20485e+07	1.31944e+07	5.12118e+06	4.76823e+06	235.094	10.7884	54	0.026564	-3.92989	1.1368	0.941941
Asp-Leu	5.47972e+06	4.9034e+06	6.10322e+06	5.95323e+06	6.60018e+06	4.8443e+06	5.35577e+06	4.45461e+06	5.4213e+06	5.331e+06	5.79152e+06	5.8245e+06	247.13	9.80244	20	0.0184592	-3.57587	0.874903	0.070052
Asp-Gly	4.36587e+06	4.46338e+06	6.04241e+06	8.26269e+06	8.65707e+06	3.55565e+06	3.34439e+06	7.99265e+06	8.06136e+06	8.4694e+06	4.24512e+06	4.98612e+06	191.067	10.5857	29	0.031549	-4.80716	0.988426	0.727202
Asp-Gln	1.10126e+07	1.05899e+07	1.19039e+07	1.19378e+07	1.40038e+07	7.75219e+06	6.81787e+06	9.6529e+06	1.03793e+07	1.06874e+07	1.06017e+07	1.07766e+07	262.104	10.9569	30	0.040116	-3.15672	0.761838	0.0236255
Aspartic Acid	8.66602e+07	8.87105e+07	6.90037e+07	8.34588e+07	9.6689e+07	8.49277e+07	6.34582e+07	7.56233e+07	7.42882e+07	7.67464e+07	8.75144e+07	9.32845e+07	134.045	10.5416	58	0.045113	0.773831	0.883449	0.18486
Asn-Glu	1.10126e+07	1.05899e+07	1.19039e+07	1.19378e+07	1.40038e+07	7.75219e+06	6.81787e+06	9.6529e+06	1.03793e+07	1.06874e+07	1.06017e+07	1.07766e+07	262.105	10.972	31	0.040116	-5.21696	0.761838	0.0236255
Arg-Leu	2.44421e+06	3.41847e+06	8.10033e+06	8.06082e+06	7.75174e+06	955042	744798	9.48021e+06	1.07079e+07	1.09827e+07	3.14404e+06	2.97375e+06	288.204	10.6382	65	0.032239	-3.44419	1.10395	0.930154
Argininosuccinic acid	793980	913396	1.43427e+06	1.66504e+06	2.20382e+06	1.56841e+06	1.07445e+06	2.19843e+06	2.48526e+06	2.36815e+06	698598	526137	291.13	12.337	N/A	0.096001	0.308443	1.38288	0.349683
Arg-Ile	2.44421e+06	3.41847e+06	8.10033e+06	8.06082e+06	7.75174e+06	955042	744798	9.48021e+06	1.07079e+07	1.09827e+07	3.14404e+06	2.97375e+06	288.204	10.6222	46	0.032239	-3.44419	1.10395	0.930154
Arachidyl carnitine	706349	505391	1.10377e+06	1.57535e+06	2.14868e+06	427726	778681	1.37056e+06	2.39762e+06	2.06579e+06	675591	341985	456.405	3.34442	N/A	0.0909582	1.31441	1.16571	0.890044
Anserine	1.45984e+06	1.53869e+06	1.69428e+06	1.61059e+06	3.04105e+06	866331	845816	2.09211e+06	1.72628e+06	1.47578e+06	1.33354e+06	1.57478e+06	241.13	11.6522	N/A	0.042777	-1.65167	0.749784	0.215262
Alpha-Linolenic acid	146710	284540	143661	695108		238786	327306	2.22526e+07		2.19833e+07	279162	196790	279.232	0.910971	N/A	0.15422	0.984881	35.2766	0.182702
alpha-aminoadipate	4490972	4847172	4222162	5981529	8760319	2657207	2994349	4339524	7295510	8020875	3459726	3426789	162.077	7.80834	53	2.30249	-3.11116	0.894189	0.578521
allothreonine	5.34264e+08	5.50789e+08	4.85331e+08	4.95267e+08	6.74626e+08	5.77637e+08	5.93103e+08	6.43585e+08	6.94826e+08	6.5734e+08	5.19747e+08	5.39983e+08	120.066	9.66125	73	0.0174064	-3.09741	1.15554	0.113768
Ala-Leu	4297215	4556739	13201515	17240892	14967310	3789461	2394620	20651884	18901983	20827340	4734537	4445899	203.14	5.28793	17	3.88	-4.36909	1.2267	0.882092
Ala-Ile	4297215	4556739	13201515	17240892	14967310	3789461	2394620	20651884	18901983	20827340	4734537	4445899	203.14	5.28793	17	3.88	-4.36909	1.2267	0.882092
Adenosine monophosphate	1.52758e+07	1.60661e+07	1.28716e+07	1.51214e+07	9.93511e+06	1.73113e+07	1.17879e+07	1.22965e+07	1.81811e+07	1.40648e+07	1.41077e+07	1.15357e+07	348.07	12.4253	50	0.270583	0.769525	1.06311	0.53725
Adenosine	2.82176e+08	2.85599e+08	3.27895e+08	6.77681e+08	5.37282e+08	2.38472e+08	1.17719e+08	7.25454e+07	3.93486e+08	1.92132e+08	2.71271e+08	2.86327e+08	268.104	4.77519	89	0.0280321	0.443352	0.480592	0.0420496
Adenine	4.69558e+07	5.91158e+07	6.00479e+07	8.62874e+07	9.57273e+07	7.23656e+07	4.31634e+07	1.03e+08	9.85346e+07	9.51378e+07	5.56172e+07	6.5283e+07	136.062	4.40466	47	0.0228517	-3.04394	1.18403	0.64922
Acetylcholine	1.79655e+08	2.08181e+08	2.93982e+08	3.63291e+08	4.49197e+08	1.35811e+08	1.5169e+08	2.96733e+08	3.16193e+08	3.14871e+08	2.11503e+08	2.15114e+08	146.118	8.61883	64	0.0754378	0.392077	0.813286	0.225997
7-Methylguanine	2.84875e+06	3.41813e+06	3.77268e+06	4.44397e+06	5.82576e+06	3.13876e+06	2.78697e+06	5.41228e+06	7.37539e+06	5.59026e+06	3.70531e+06	3.63878e+06	166.072	5.39018	70	0.03741	0.838479	1.19668	0.657326
6-Hydroxyhexanoic acid/Butoxyacetic acid	2.05335e+06	2.59823e+06	1.21699e+07	4.4224e+06	1.96584e+06	1.3477e+07	3.29441e+06	5.81203e+06	4.40803e+06	6.15687e+06	3.04177e+06	2.57572e+06	133.086	1.56235	41	0.0472228	0.76209	1.42821	0.657184
5-oxo-proline	2.91378e+09	2.86859e+09	3.45737e+09	3.60444e+09	4.14628e+09	2.25179e+09	2.20624e+09	3.41246e+09	3.70732e+09	3.53747e+09	2.80976e+09	2.95652e+09	130.05	9.9666	61	0.0192364	-2.99492	0.889634	0.293895
5'-Methylthioadenosine	3.61517e+08	3.73877e+08	3.70788e+08	4.98467e+08	5.20352e+08	3.1729e+08	3.42445e+08	3.625e+08	4.56474e+08	4.83018e+08	3.52849e+08	4.10008e+08	298.097	2.43131	97	0.0138126	-1.19872	0.923166	0.372617
5-methoxyindoleacetaldehyde; 3-Indolepropionic acid	1.35866e+06	1.12153e+06	1.57488e+06	1.52632e+06	2.42958e+06	1.295e+06	1.35798e+06	2.30528e+06	2.24321e+06	1.95079e+06	1.23327e+06	1.22189e+06	190.086	7.76982	N/A	0.0231204	0.631318	1.14247	0.640254
5-Hydroxyindoleacetaldehyde	9.48076e+07	7.22e+07	1.46562e+08	1.08737e+08	1.23738e+08	5.50509e+07	5.82013e+07	2.26624e+08	1.71588e+08	1.29478e+08	7.61775e+07	7.28659e+07	176.071	2.24025	30	0.0248898	1.11244	1.17379	0.711253
5'-deoxyadenosine	106423	192821	1193470	2155764	2263463	61589	N/F	34577	1301124	16801037	308113	443388	252.11	3.70258	67	7.8548	-2.33223	3.84779	0.472316
5-aminopentanamide	8.05058e+06	7.14317e+06	8.92181e+06	1.04687e+07	1.00545e+07	3.12095e+06	2.15583e+06	1.20626e+07	1.04448e+07	9.17433e+06	6.03197e+06	2.09188e+06	117.102	0.969798	N/A	0.29901	1.35941	0.827947	0.497483
4-Pyrimidine Methanamine / 2-Aminomethylpyrimidine	1.59305e+07	1.56022e+07	1.84608e+07	2.06116e+07	3.1444e+07	1.47029e+07	1.39884e+07	1.76405e+07	3.16695e+07	2.66004e+07	1.38454e+07	1.54575e+07	110.071	11.5086	64	0.275566	1.5941	1.02501	0.906439
4-hydroxy-L-phenylglycine	19883337	20657927	32619528	37083791	47187385	10399113	13503394	46558323	44555624	37820864	19859749	21376651	168.066	3.42902	60	0.382526	-1.8988	0.970815	0.714605
4-hydroxy-2-quinolinecarboxylic acid	892222	950493	1.91037e+06	1.7156e+06	1.41816e+06	587188	749217	993339	1.37788e+06	1.46289e+06	999079	993582	190.05	0.805252	N/A	0.00728163	-2.04941	0.750782	0.125312
4-Guanidinobutanoic acid	9.10621e+06	9.20633e+06	1.55947e+07	1.27544e+07	1.96654e+07	6.75767e+06	6.74395e+06	1.30551e+07	4.12502e+07	9.68169e+06	1.06528e+07	1.05607e+07	146.092	8.45529	42	0.153942	0.650031	1.16828	0.758137
4-aminobutanoate	22587598	15255935	24828834	21614975	24133958	16152703	16517290	26532200	16760413	12602769	15704553	15491947	104.071	8.96197	81	3.67257	-3.57882	0.816863	0.288825
4,8 dimethylnonanoyl carnitine	816960	635915	1.87371e+06	620614	371359	474560	1.03589e+06	9.73012e+06	698714	1.06358e+07	618718	470282	330.264	0.891217	49	0.0366158	0.333927	5.22747	0.191145
3-ketosphingosine	5.39441e+06	6.11816e+06	9.29757e+06	9.97895e+06	9.98371e+06	8.58197e+06	6.17104e+06	1.0762e+07	1.22032e+07	1.03785e+07	6.14268e+06	5.8607e+06	298.274	4.8059	52	0.0372455	0.112741	1.17963	0.604438
3-Hydroxyisovalerylcarnitine	5.15577e+07	5.40848e+07	7.17716e+07	7.87931e+07	9.61194e+07	4.99737e+07	5.19004e+07	5.36764e+07	8.37688e+07	7.95741e+07	5.57748e+07	5.86754e+07	262.165	8.30575	88	0.0439393	0.900374	0.905107	0.346635
3-Aminopropionaldehyde	2.22632e+07	3.05118e+07	2.42032e+07	2.08653e+07	2.55159e+07	2.55543e+07	2.44817e+07	2.65688e+07	2.76294e+07	3.40147e+07	2.1371e+07	2.80811e+07	74.06	9.67444	1	0.027308	2.25988	1.1207	0.389161
3-aminoisobutanoate	22587598	15255935	24828834	21614975	24133958	16152703	16517290	26532200	16760413	12602769	15704553	15491947	104.071	8.96197	81	3.67257	-3.57882	0.816863	0.288825
2-Phenylglycine	3.52254e+07	3.56744e+07	3.99285e+07	7.11472e+07	7.98499e+07	2.83063e+07	3.08391e+07	4.3269e+07	6.17739e+07	6.98098e+07	3.36591e+07	4.118e+07	152.071	3.7912	10	0.0319518	0.50201	0.893718	0.488987
2'-O-Methyladenosine	5895393	5427378	6789249	7511765	11235954	6719577	7648364	8442362	10795048	9146716	5639950	5256105	282.12	8.63257	50	2.34868	-1.95694	1.15986	0.566033
2-Methylbutyroylcarnitine; 3-Methylbutyrylcarnitine	6.72225e+08	7.76618e+08	8.76174e+08	8.95567e+08	9.12762e+08	4.02161e+08	3.96139e+08	4.4507e+08	4.2411e+08	4.35087e+08	8.11956e+08	8.02124e+08	246.17	5.55747	90	0.0359027	0.285589	0.508684	0.000631796
2-Methylbutyroylcarnitine	6.72225e+08	7.76618e+08	8.76174e+08	8.95567e+08	9.12762e+08	4.02161e+08	3.96139e+08	4.4507e+08	4.2411e+08	4.35087e+08	8.11956e+08	8.02124e+08	246.17	5.55747	90	0.0359027	0.16372	0.508684	0.000631796
2-Hydroxyphenethylamine	4.7457e+06	5.0494e+06	3.37479e+06	5.35758e+06	5.8527e+06	5.42895e+06	3.10567e+06	3.60862e+06	7.13572e+06	4.59015e+06	5.85844e+06	6.66336e+06	138.091	6.68154	20	0.0444513	-0.614173	0.979038	0.889626
2-Ethylacrylylcarnitine, Tiglylcarnitine	7.00637e+06	8.4599e+06	9.99925e+06	1.10027e+07	1.14586e+07	2.94714e+06	2.74976e+06	6.68873e+06	5.50761e+06	5.32722e+06	8.4721e+06	8.14039e+06	244.154	5.86734	33	0.0599496	-0.00856	0.484498	0.00109998
2'-deoxyguanosine	2.82176e+08	2.85599e+08	3.27895e+08	6.77681e+08	5.37282e+08	2.38472e+08	1.17719e+08	7.25454e+07	3.93486e+08	1.92132e+08	2.71271e+08	2.86327e+08	268.104	4.76611	99	0.0280321	0.443352	0.480592	0.0420496
2'-deoxyadenosine	106423	192821	1193470	2155764	2263463	61589	N/F	34577	1301124	16801037	308113	443388	252.11	3.70258	67	7.8548	-2.33223	3.84779	0.472316
2-Aminobutyric acid	22627241	15255935	24828834	21614975	24133958	16152703	16517290	26532200	16760413	12602769	15737540	15491947	104.071	8.96197	81	3.67257	1.41777	0.816565	0.288825
2-amino-2-methylpropanoate	22587598	15255935	24828834	21614975	24133958	16152703	16517290	26532200	16760413	12602769	15704553	15491947	104.071	8.96197	81	3.67257	-3.57882	0.816863	0.288825
1-Methylnicotinamide	5.49584e+09	5.65886e+09	6.18993e+09	7.03424e+09	7.84675e+09	4.31037e+09	4.30459e+09	6.02433e+09	6.50749e+09	6.30804e+09	5.63039e+09	5.8349e+09	137.071	6.68453	65	0.0298052	0.338728	0.851957	0.131103
1-methyladenosine	5895393	5427378	6789249	7511765	11235954	6719577	7648364	8442362	10795048	9146716	5639950	5256105	282.12	8.63257	50	2.34868	-3.83557	1.15986	0.566033
1H-Indole-4-carboxaldehyde	1648082	46603582	1265206	3513744	1648192	819876	738207	2695992	4885683	1369026	44749826	45793981	146.06	1.6841	10	6.08515	0.719296	0.192191	0.379178
1-aminocyclopropane-1-carboxylate-2	44059856	45965376	48569977	50371257	59318523	36292776	36514913	40198104	41364503	41484473	41680553	46123190	102.055	10.0984	68	0.441335	-3.51045	0.78883	0.00427781
1-aminocyclopropane-1-carboxylate-1	43323913	46602700	38488468	38953372	55308340	47255632	50658858	52039495	57172973	54442997	44334292	45703592	102.055	9.67	68	0.441335	-3.51045	1.17466	0.101168
13Z-Docosenamide/13E-Docosenamide	3.59062e+08	3.02265e+08	5.49222e+08	1.92528e+08	2.36916e+08	7.71952e+07	3.51015e+08	1.33219e+08	1.89506e+08	1.13771e+08	2.864e+08	2.95014e+08	338.342	0.869315	100	0.00984382	-0.13256	0.527262	0.140558
(RS)-Mevalonic Acid	3.45148e+07	3.54399e+07	4.09364e+07	4.30647e+07	5.07582e+07	2.41264e+07	2.50324e+07	4.28109e+07	4.7751e+07	4.36859e+07	3.23719e+07	3.36444e+07	149.081	9.9783	10	0.0227889	-1.62197	0.895916	0.384729
(2S,4R,5S)-Muscarine	9.23522e+06	8.51724e+06	1.30643e+07	1.61024e+07	1.55543e+07	6.57451e+06	4.27043e+06	1.81677e+07	1.88208e+07	1.4742e+07	8.49668e+06	9.45859e+06	174.149	1.65938	50	0.0426565	1.35614	1.00163	0.837172

## Sheet: TSQ
Sample	M-2uL-con1	M-2uL-con2	M-2uL-con4	M-2uL-con5	M-2uL-con6	M-2uL-PA1	M-2uL-PA2	M-2uL-PA4	M-2uL-PA5	M-2uL-PA6	fold_change	P_value	QC-2uL-PA2	Formula	KEGG	HMDB
Uridine triphosphate	1196936	1393635	3323489	9467555	2169701	3116498	1836685	9152387	4494232	3170431	1.24038	0.683222	976013	C9H15N2O15P3	C00075	HMDB00285
Uridine diphosphate-N-acetylglucosamine	2.93133e+07	3.29608e+07	5.64504e+07	6.43641e+07	5.59533e+07	3.20846e+07	3.70826e+07	6.04097e+07	5.77602e+07	5.31826e+07	1.00618	0.974656	3.3918e+07	C17H27N3O17P2	C00043	HMDB00290
Uridine diphosphate glucuronic acid	1.76504e+06	1.95709e+06	5.89108e+06	5.59867e+06	3.38039e+06	1.69892e+06	730723	8.60884e+06	4.59779e+06	4.63553e+06	1.09034	0.842055	835056	C15H22N2O18P2	C00167	HMDB00935
Uridine diphosphate glucose	25623366	27474546	40233799	48539492	37880665	21130589	15513327	44111091	41266654	35387723	0.875704	0.543416	15698929	C15H24N2O17P2	C00029	HMDB00286
Uridine 5'-monophosphate-1	116249	126835	111845	161658	155680	80682	70312.5	126928	126153	142956	0.813712	0.191293	73394.8	C9H13N2O9P	C00105	HMDB00288
Uridine 5'-diphosphate	316928	318961	424859	400191	349730	342856	277387	700213	375942	353906	1.13235	0.565072	302574	C9H14N2O12P2	C00015	HMDB00295
Uridine	29055.9	45199.8	82086.9	23624.8	89046	19342.5	20703.3	18770.9	42818.2	17482.2	0.442793	0.0694783	22650.4	C9H12N2O6	C00299	HMDB00296
uric acid	71825.4	141130	166566	309806	263538	110831	131190	361883	304544	367166	1.33871	0.386259	175311	C5H4N4O3	C00366	HMDB00289
trimethylamine	24433.1	34059.8	29966.7	32024.2	42750	33599.5	38766.1	28607.4	29207.7	31323.6	0.989404	0.923969	37241.1	C3H9N	C00565	HMDB00906
thyrotropin releasing hormone	56271.4	NONE	NONE	89651.4	81338.7	261381	247612	131233	117022	126690	2.33371	0.0576686	277628	C16H22N6O4	C03958	HMDB60080
Thymidine 5'-triphosphate	63298	54118	239266	426558	96396	79989	30696	185053	125080	104670	0.597393	0.374888	23167	C10H17N2O14P3	C00459	HMDB01342
thiamine	779778	581632	1.16707e+06	783110	1.06223e+06	632167	710951	1.89306e+06	1.59705e+06	1.26987e+06	1.39537	0.231403	816623	C12H17N4OS	C00378	HMDB00235
taurine	723219	652959	791475	727648	1.14626e+06	323786	391426	377534	755571	793720	0.653717	0.0697146	397615	C2H7NO3S	C00245	HMDB00251
Succinic acid/Methylmalonic acid	4940030	6668551	10453264	13107517	10412247	4365478	5238827	8632057	8765040	8627831	0.781658	0.288178	5713840	C4H6O4	C00042/C02170	HMDB00254/HMDB00202
spermidine1	51615	57073.3	40169.7	37448.3	62210.3	37159.7	37013.8	55588	38200.9	45581.3	0.859274	0.275163	34179.4	C7H19N3	C00315	HMDB01257
Sedoheptulose 7-phosphate	36325.2	24973.5	17070.4	43550	61133.3	34317.2	18140.3	23411.5	64368.9	37789.6	0.972549	0.929943	12782.9	C7H15O10P	C00281	HMDB01068
Salicylic acid	65010.3	86578.2	94931.2	74729.3	71009.3	77513.8	65850.9	75405	70005.8	73547.3	0.923684	0.332088	71037.1	C7H6O3	C00805	HMDB01895
S-Adenosylmethionine	386647	322060	439058	384523	513672	217049	253011	255370	408278	371765	0.735827	0.0593722	245908	C15H23N6O5S	C00019	HMDB01185
S-Adenosylhomocysteine	85399.7	105870	161134	161734	229367	58260.4	95659.3	92867.4	99342.2	123250	0.631306	0.0789338	108578	C14H20N6O5S	C00021	HMDB00939
Pyruvic acid	234305	273940	438982	337012	348355	286220	288293	440806	373307	343061	1.0607	0.673714	315885	C3H4O3	C00022	HMDB00243
putrescine	3.56657e+06	2.90449e+06	2.62544e+06	1.91892e+06	2.66801e+06	1.85747e+06	2.21572e+06	1.13367e+06	1.52738e+06	1.57768e+06	0.607444	0.0100203	2.29545e+06	C4H12N2	C00134	HMDB01414
purine	66644.2	75349.6	105484	108312	106811	58285.2	63595.2	122617	104020	101933	0.973734	0.877868	73079.8	C5H4N4	C15587	HMDB01366
Propionylcarnitine	2.99466e+06	5.66646e+06	6.19469e+06	7.55401e+06	7.2016e+06	1.42905e+06	2.30608e+06	2.95993e+06	3.36253e+06	3.52625e+06	0.458736	0.00711072	2.69136e+06	C10H19NO4	C03017	HMDB00824
Pipecolic acid	2.25091e+06	923848	1.68467e+06	643453	2.05362e+06	806981	1.30229e+06	532936	1.26301e+06	1.17992e+06	0.672949	0.192818	1.0524e+06	C6H11NO2	C00408	HMDB00070
Phthalic acid	74794.1	103943	145759	132005	108990	117325	111823	140284	110572	123898	1.06792	0.581546	88600.8	C8H6O4	C01606	HMDB02107
Phosphoenolpyruvic acid	298228	353769	558582	603118	729793	405285	363176	734155	545411	719684	1.08816	0.697187	405545	C3H5O6P	C00074	HMDB00263
phosphocreatine1	1.54566e+07	1.81951e+07	2.6366e+07	3.04313e+07	2.88828e+07	1.19275e+07	1.4114e+07	2.09651e+07	2.03001e+07	2.12731e+07	0.742298	0.122505	1.49208e+07	C4H10N3O5P	C02305	HMDB01511
phenylpyruvate	5472.51	18949.4	NONE	NONE	NONE	6216.15	NONE	5888.11	NONE	5026.16	0.467624	0.511157	5113.04	C9H8O3	C00166	HMDB00205
Pantothenic Acid	2.35895e+06	2.62694e+06	4.01537e+06	4.14761e+06	4.29695e+06	1.55707e+06	1.85634e+06	4.1352e+06	3.35555e+06	3.12607e+06	0.804217	0.312049	2.07892e+06	C9H17NO5	C00864	HMDB00210
Oxoglutaric acid	1.47515e+07	1.71462e+07	2.82504e+07	2.79478e+07	2.66441e+07	1.49479e+07	1.7514e+07	2.56057e+07	2.45102e+07	2.32967e+07	0.922735	0.632888	1.73601e+07	C5H6O5	C00026	HMDB00208
Oxidized glutathione	8.48651e+06	9.95597e+06	1.28033e+07	1.76876e+07	1.55484e+07	1.15092e+07	8.19532e+06	1.80822e+07	1.39317e+07	1.53311e+07	1.03982	0.835555	8.71381e+06	C20H32N6O12S2	C00127	HMDB03337
oxalic acid	226762	317671	470266	437857	424076	364787	297003	390807	420329	387973	0.991617	0.951031	287069	C2H2O4	C00209	HMDB02329
Oxalacetic acid	370914	447565	391273	393717	430877	381950	414987	293262	402809	279960	0.871518	0.136858	447562	C4H4O5	C00036	HMDB00223
Orotic acid	212670	313112	201016	310943	260098	141533	204864	220231	200953	255442	0.788251	0.103929	228262	C5H4N2O4	C00295	HMDB00226
Ophthalmic acid	23582.9	30280.3	24485.8	28807.4	25085.7	16158.1	19307.5	13772.4	15470.7	18533.1	0.629465	0.000351156	25233.3	C11H19N3O6	NA	HMDB05765
O-Phosphoethanolamine	2.62177e+07	3.40205e+07	4.66944e+07	6.357e+07	6.76388e+07	2.37645e+07	2.34172e+07	5.81993e+07	5.96356e+07	6.15835e+07	0.951535	0.852223	2.45285e+07	C2H8NO4P	C00346	HMDB00224
O-Acetylserine	21738.5	15709.4	19217.9	14673.4	20059.3	18888.5	19738.3	13476.5	14799.3	19142.5	0.941429	0.57833	14937.2	C5H9NO4	C00979	HMDB03011
normetanephrine	1.02485e+06	1.00347e+06	1.05527e+06	1.09224e+06	974165	1.12101e+06	1.04521e+06	998392	966190	890031	0.97492	0.570787	1.05096e+06	C9H13NO3	C05589	HMDB00819
Nicotinic acid mononucleotide	61252	91558.5	318522	301159	371872	70140.7	78075.1	147909	143785	132949	0.500591	0.148007	80484.8	C11H16NO9P	C01185	HMDB01132
Nicotinamide	555981	737736	1270665	1663046	1285046	410287	498691	1608972	1104980	1040652	0.846005	0.583611	522044
NADPH	313734	393116	1096912	1197372	636450	302119	257699	879799	827000	718013	0.820498	0.574954	313371	C21H30N7O17P3	C00005	HMDB00221
NADP	1.54561e+06	1.81261e+06	2.78339e+06	2.50444e+06	2.12637e+06	1.42513e+06	1.20229e+06	2.88244e+06	2.14494e+06	2.76937e+06	0.967672	0.868681	1.44075e+06	C21H29N7O17P3	C00006	HMDB00217
NADH	498113	265882	871021	988364	NONE	213565	219056	824556	730849	1.01867e+06	0.916893	0.824422	269036	C21H29N7O14P2	C00004	HMDB01487
NAD	1.3703e+07	1.66607e+07	1.96231e+07	2.30889e+07	2.13715e+07	8.60949e+06	1.0821e+07	1.80834e+07	1.82956e+07	1.83535e+07	0.785233	0.171595	1.08845e+07	C21H28N7O14P2	C00003	HMDB00902
n-acetyl-l-phenylalanine	42182.9	76220.4	30362.3	50933.1	66527.9	42380.5	83027	42390.7	46393.2	36638.5	0.942167	0.799622	70179.8	C11H13NO3	C03519	HMDB00512
n-acetyl-d-glucosamine/mannosamine	150680	104161	133124	79247.8	144285	113851	122949	143226	168406	144634	1.13339	0.349545	102418	C8H15NO6	C00140	HMDB00215
Myoinositol	21558.6	26783.7	39433.8	44864.8	56642.1	12635	8887.19	60171	56007	45535	0.968049	0.925556	9962.96	C6H12O6	C00137	HMDB00211
methylmalonyl-CoA	9256	13245	17834	14716	10685	7964	11645	6384	8096	5047	0.595351	0.0217706	12206	C25H40N7O19P3S	C00683	HMDB01269
methacholine	41693	45345	46095	37256	63531	13989	18241	115378	35938	31780	0.920511	0.853901	16671	C8H17NO2	C07471	HMDB15654
Malic acid	9.98479e+06	1.18977e+07	1.2411e+07	1.30464e+07	1.20485e+07	1.21592e+07	1.19289e+07	1.43557e+07	1.32651e+07	1.33064e+07	1.09475	0.134155	1.27779e+07	C4H6O5	C00711	HMDB00744
l-valine	1.32267e+06	922129	1.2343e+06	976724	1.47502e+06	836330	959239	973792	1.30611e+06	1.30236e+06	0.906755	0.45867	952730	C5H11NO2	C00183	HMDB00883
L-Tyrosine	1.21447e+07	1.35519e+07	1.78645e+07	2.00585e+07	2.03091e+07	9.91765e+06	1.24195e+07	2.19175e+07	1.88063e+07	1.83548e+07	0.970059	0.860841	1.24192e+07	C9H11NO3	C00082	HMDB00158
L-Threonine	299505	338208	469307	501133	513669	251511	312657	586960	508159	481062	1.00873	0.962685	322055	C4H9NO3	C00188	HMDB00167
L-Proline	3.24416e+06	2.54203e+06	3.41072e+06	2.473e+06	3.94841e+06	7.3016e+06	7.82773e+06	3.41522e+06	5.40014e+06	5.64114e+06	1.8943	0.00972587	7.22239e+06	C5H9NO2	C00148	HMDB00162
L-Phenylalanine	2.871e+07	3.12828e+07	4.27158e+07	4.55778e+07	4.58541e+07	2.32948e+07	2.85422e+07	5.18127e+07	4.57886e+07	4.26882e+07	0.989626	0.952178	3.01986e+07	C9H11NO2	C00079	HMDB00159
L-Methionine/3-methyladenine	2.27002e+06	2.3259e+06	3.06356e+06	2.90616e+06	3.27697e+06	1.72212e+06	2.10653e+06	3.17463e+06	3.09363e+06	3.16167e+06	0.95781	0.758664	2.23649e+06	C5H11NO2S	C00073/C00913	HMDB00696/HMDB11600
L-Lysine	162637	158422	248762	242357	305869	126503	169319	282304	324215	272687	1.05096	0.812941	152924	C6H14N2O2	C00047	HMDB00182
L-Lactic acid	5.26628e+06	4.2466e+06	8.85937e+06	5.68649e+06	1.01105e+07	3.82424e+06	4.08163e+06	5.51168e+06	7.99027e+06	8.03388e+06	0.861642	0.532371	3.76039e+06	C3H6O3	C00186	HMDB00190
L-Isoleucine/L-Leucine/4-hydroxy-l-proline	3.81761e+07	4.0615e+07	4.88992e+07	4.93706e+07	4.9989e+07	3.17814e+07	3.89983e+07	6.07009e+07	5.33456e+07	5.06499e+07	1.03711	0.776881	4.05029e+07	C6H13NO2	C00407/C00123/C01015	HMDB00172/HMDB00687/HMDB06055
L-Histidine	655890	544802	744032	549197	923194	384428	506486	611954	771881	657519	0.858112	0.344631	600669	C6H9N3O2	C00135	HMDB00177
L-Glutamine	4.36027e+06	2.87831e+06	4.63341e+06	1.2776e+06	3.42264e+06	2.13055e+06	1.99082e+06	922809	2.29924e+06	2.2081e+06	0.576356	0.0628191	2.12814e+06	C5H10N2O3	C00064	HMDB00641
L-Glutamic acid	1.07048e+08	1.92547e+08	2.00575e+08	1.90813e+08	1.69154e+08	8.65257e+07	9.36327e+07	1.12593e+08	1.4504e+08	1.46093e+08	0.678828	0.031016	1.34489e+08	C5H9NO4	C00025	HMDB00148
L-carnitine	615014	558303	663861	602900	1.11932e+06	131044	161675	75699.6	180817	174455	0.203319	0.00468595	159550	C7H15NO3	C15025	HMDB00062
L-Aspartic acid	756868	979956	774988	872426	1.42818e+06	728079	591531	792313	606665	659187	0.701888	0.0790663	621865	C4H7NO4	C00049	HMDB00191
L-Alanine	879446	601023	713964	505218	962065	482018	568810	430860	790177	752233	0.825869	0.283698	534410	C3H7NO2	C00041	HMDB00161
L-Acetylcarnitine	5.26313e+06	6.05505e+06	9.68404e+06	1.02814e+07	1.25783e+07	3.58156e+06	4.71064e+06	8.50543e+06	9.04856e+06	9.96347e+06	0.816418	0.412249	4.57131e+06	C9H17NO4	C02571	HMDB00201
Isocitric acid/Citric acid	3.69988e+07	6.42498e+07	1.09381e+08	1.39755e+08	1.37515e+08	6.4885e+07	4.50887e+07	1.72599e+08	1.57651e+08	1.54309e+08	1.21856	0.540866	5.90031e+07	C6H8O7	C00311/C00158	HMDB00094/HMDB00094
Isocitric acid	216881	351333	490506	713314	689191	425359	280176	872881	852564	806682	1.31547	0.348249	310466	C6H8O7	C00311	HMDB00094
Inosinic acid(IMP)	174384	185794	174030	278367	224170	123506	137635	229194	260499	234735	0.950638	0.772419	140451	C10H13N4O8P	C00130	HMDB00175
Inosine triphosphate	430907	1010161	2206566	4285031	1582089	1668585	495833	4494183	3092588	2267103	1.26312	0.610765	803125	C10H15N4O14P3	C00081	HMDB00189
Inosine	3.31206e+06	3.616e+06	1.08388e+07	9.10045e+06	8.57733e+06	1.61008e+06	1.7569e+06	7.6897e+06	3.95065e+06	4.1186e+06	0.5396	0.12118	1.84723e+06	C10H12N4O5	C00294	HMDB00195
IDP	1.08643e+06	1.14558e+06	1.51249e+06	1.34113e+06	1.20104e+06	927004	707269	1.9812e+06	1.10509e+06	1.35569e+06	0.966528	0.860576	985677	C10H14N4O11P2	C00104	HMDB03335
Guanosine triphosphate	86104	162902	387596	494888	302511	289630	153398	1135125	357726	179113	1.47489	0.507433	273624	C10H16N5O14P3	C00044	HMDB01273
Guanosine monophosphate-2	30278.6	28479.3	17093.3	29584.3	21682.7	24390.2	18846.8	33828.1	26401.8	23874.3	1.00175	0.990279	22132.6	C10H14N5O8P	C00144	HMDB01397
Guanosine diphosphate	69279.1	158388	162311	184765	134247	165566	128502	389557	161759	150544	1.40471	0.301487	151752	C10H15N5O11P2	C00035	HMDB01201
guanosine	385756	471156	1.6466e+06	2.07541e+06	1.84378e+06	281507	312918	726030	753117	495452	0.39999	0.0962372	319041	C10H13N5O5	C00387	HMDB00133
Guanidoacetic acid	1.76462e+06	1.09803e+06	1.95858e+06	1.36026e+06	2.61409e+06	1.00444e+06	1.08725e+06	741466	1.49803e+06	1.51201e+06	0.664334	0.0852426	956485	C3H7N3O2	C00581	HMDB00128
Glycine-2	43578.9	39453.4	47774.4	43738.5	62582.9	39957.4	42486.1	38349.1	44157.4	50801.7	0.909852	0.375461	34742.6	C2H5NO2	C00037	HMDB00123
Glycerophosphocholine	4.97276e+06	2.92183e+06	5.11717e+06	2.85574e+06	7.0719e+06	8.8899e+06	1.00643e+07	2.67175e+06	6.99334e+06	7.0954e+06	1.55692	0.123171	9.18135e+06	C8H20NO6P	C00670	HMDB00086
Glycerol 3-phosphate	1.06657e+07	1.4762e+07	2.38516e+07	2.00311e+07	2.13366e+07	1.01488e+07	8.85733e+06	6.78656e+06	1.10858e+07	1.00323e+07	0.517511	0.0186429	8.87116e+06	C3H9O6P	C00093	HMDB00126
Glyceric acid	26462	51663	78979	68555	58804	36921	36370	62907	66989	70246	0.961225	0.853959	40676	C3H6O4	C00258	HMDB00139
glutathione	9.91689e+06	1.10792e+07	1.26998e+07	1.54726e+07	1.51437e+07	1.0039e+07	1.20252e+07	8.44821e+06	1.52979e+07	1.53927e+07	0.951654	0.734011	1.31069e+07	C10H17N3O6S	C00051	HMDB00125
Glutaric acid	51423.3	60663.4	58537.6	54069.4	50390	51883.5	49814.2	67517.9	52018.7	68693.6	1.05396	0.537406	55502.2	C5H8O4	C00489	HMDB00661
Glucose 6-phosphate	36588	35881	32413	47907	63917	43023	22238	12396	62393	56406	0.906555	0.727568	20962	C6H13O9P	C00092	HMDB01401
GDP-glucose	34406.9	41922	33107.2	58378.1	39573.8	83979.2	56201.5	93485.5	66746.5	51862.2	1.69863	0.0134637	54215.5	C16H25N5O16P2	C00394	HMDB03351
galactitol/L-Iditol/Mannitol/Sorbitol	734423	990719	757232	386500	411159	1.05049e+06	979653	211527	231305	286534	0.841306	0.650967	1.05224e+06	C6H14O6	C01697/C01507/C00392/C00794	HMDB00107/HMDB11632/HMDB00765/HMDB00765
Fumaric acid	929166	1.0706e+06	1.23182e+06	1.21341e+06	1.12079e+06	1.13253e+06	1.35901e+06	1.34378e+06	1.21255e+06	1.25745e+06	1.13287	0.0643662	1.41336e+06	C4H4O4	C00122	HMDB00134
Fructose 6-phosphate	34414.5	32471.8	36052.7	41122.9	61483.6	30570.9	19334.1	11454.4	25326.5	13551.7	0.487666	0.0108782	20121.1	C6H13O9P	C00085	HMDB00124
Fructose 1,6-bisphosphate	53194	61251	102981	199759	106416	110999	78080	91860	44346	99434	0.81115	0.507	90200	C6H14O12P2	C00354	HMDB01058
folic acid	354345	286385	580020	428686	527139	232710	232850	917099	566417	558663	1.15215	0.644923	310536	C19H19N7O6	C00504	HMDB00121
FAD	63732.1	74842	103749	196997	92616.8	115193	54990.6	84579.6	109715	102156	0.877235	0.629863	69189	C27H33N9O15P2	C00016	HMDB01248
dTDP	15696.5	19531.3	24353.7	12541.7	NONE	5226.51	5644.76	14951.4	5796.74	10947.3	0.472156	0.018616	NONE	C10H16N2O11P2	C00363	HMDB01274
D-ribulose-5-phosphate/Xylulose 5-phosphate/ribose-5-phosphate/Arabinose-5-phosphate-1	57642	80641	174390	176870	237729	45391	22472	58818	112697	70159	0.425614	0.0516609	9363	C5H11O8P	C00199/C00231/C00117/C01112	HMDB00618/HMDB00868/HMDB01548/HMDB11734
dopamine	15733.1	17023.7	14005.9	18834.9	16309.5	8399.87	12117	17362	14255.1	13245.8	0.79822	0.0815354	12266	C8H11NO2	C03758	HMDB00073
Dodecanoylcarnitine	28574.7	30127	56203.9	68120	65423.5	52601.9	89566.6	204218	178510	172185	2.80573	0.0338235	91562.5	C19H37NO4	NA	HMDB02250
DL-O-Phosphoserine	210789	361516	245693	231081	316922	281797	145169	162195	216913	86987	0.653777	0.0619122	186220	C3H8NO6P	C01005	HMDB01721
dimethyglycine	3.55739e+06	4.07469e+06	3.68271e+06	4.22274e+06	4.60596e+06	3.72728e+06	3.9613e+06	3.78604e+06	4.20887e+06	4.28787e+06	0.991455	0.879219	4.27385e+06	C4H9NO2	C01026	HMDB00092
Dihydroxyacetone phosphate	856734	1.28515e+06	2.10522e+06	1.88516e+06	1.38881e+06	1.32413e+06	877266	837813	1.05259e+06	863397	0.658842	0.065173	886677	C3H7O6P	C00111	HMDB01473
D-Glyceraldehyde 3-phosphate	30313	28841	34242	28854	28489	27322	28329	11767	14155	13098	0.628046	0.0347133	23953	C3H7O6P	C00661	HMDB01112
D-Glucose/D-Mannose	383364	341002	496652	403796	515888	293874	289753	601338	562937	523199	1.06091	0.738197	295039	C6H12O6	C00031	HMDB00122
D-Erythrose 4-phosphate	27053.6	18253.6	42801.1	50219.5	62245.1	31878.4	14658.4	37307.3	37251.5	64661	0.92613	0.799165	17606.4	C4H9O7P	C00279	HMDB01321
deoxycarnitine	306203	282989	435162	413138	685037	184990	182438	269337	408913	403969	0.682982	0.161598	209243	C7H15NO2	C05543	HMDB06831
dCDP	14841.1	19246.6	31195.9	35823.9	29055.3	NONE	18246.2	29553.6	30493.1	29143.3	1.03175	0.875574	13116.2	C9H15N3O10P2	C00705	HMDB01245
D-Arabitol/D-Xylitol/Ribitol	38555.1	38192	45016.1	60465.1	46418.6	36040.7	35592.7	29908.2	31704.7	45222.6	0.780544	0.0713995	33138.7	C5H12O5	C01904/C00379/C00474	HMDB00568/HMDB02917/HMDB00508
Cytidine triphosphate-1	433986	879578	1811301	3460098	1347053	2150048	767480	3700735	2226187	1792455	1.34101	0.463896	1007025	C9H16N3O14P3	C00063	HMDB00082
Cytidine monophosphate N-acetylneuraminic acid	3.56359e+06	3.9064e+06	5.44281e+06	5.54787e+06	5.36502e+06	6.4081e+06	7.66261e+06	5.76888e+06	5.0319e+06	5.50662e+06	1.27502	0.0683689	7.59505e+06	C20H31N4O16P	C00128	HMDB01176
Cytidine monophosphate	86554.6	101122	150369	151696	142973	164380	203343	145063	143654	144957	1.2666	0.0944911	181262	C9H14N3O8P	C00055	HMDB00095
Cyclic AMP	125012	137929	313095	319561	313687	84667.7	101740	172691	185822	164410	0.586572	0.0780414	98509.3	C10H12N5O6P	C00575	HMDB00058
creatine	7.84674e+07	6.13243e+07	6.27715e+07	5.51019e+07	9.44132e+07	3.00396e+07	3.89356e+07	3.19772e+07	6.10341e+07	6.41512e+07	0.642294	0.0383618	3.66341e+07	C4H9N3O2	C00300	HMDB00064
coenzyme A	84222.5	690893	1.31136e+06	1.23356e+06	936725	269164	162674	1.11948e+06	925896	1.19192e+06	0.861956	0.714105	403325	C21H36N7O16P3S	C00010	HMDB01423
Citrulline	34637.4	21505	33441.1	27110.8	41603.8	26245.1	23992.1	35757	40528	43382.2	1.07332	0.663651	27135.8	C6H13N3O3	C00327	HMDB00904
Citric acid	4.69351e+06	8.08934e+06	1.48641e+07	1.84699e+07	1.78559e+07	8.59715e+06	5.9736e+06	2.29907e+07	2.01046e+07	2.09313e+07	1.22861	0.528839	7.41154e+06	C6H8O7	C00158	HMDB00094
cis-Aconitic acid/suberic acid	1.16207e+06	1.75595e+06	2.56588e+06	3.04953e+06	2.93975e+06	1.85042e+06	1.49548e+06	3.95834e+06	3.39767e+06	3.73772e+06	1.25856	0.369202	1.86702e+06	C6H6O6/C8H14O4	C00417/C08278	HMDB00072/HMDB00893
choline	1.77163e+07	2.03968e+07	2.0062e+07	2.3004e+07	2.24199e+07	2.22905e+07	2.37409e+07	2.09585e+07	2.25155e+07	2.24257e+07	1.08043	0.147216	2.40389e+07	C5H13NO	C00114	HMDB00097
CDP	41748.2	46936	71973.5	60111.6	46659.9	62892.4	54070.7	92898.7	57442	47646.2	1.1777	0.3524	59356.4	C9H15N3O11P2	C00112	HMDB01546
Butyrylcarnitine-1	1.53054e+06	1.74121e+06	1.87647e+06	1.90091e+06	2.62581e+06	449046	574724	791088	1.19143e+06	1.14448e+06	0.429023	0.00162375	572379	C11H21NO4	C02862	HMDB02013
biliverdin	43764.8	46359.5	80146.5	95320.5	78497.1	6489.89	7469.52	22858.9	11809.3	15505.5	0.186385	0.00387404	6992.9	C33H34N4O6	C00500	HMDB01008
betaine	8.24407e+07	6.7906e+07	8.83706e+07	8.10034e+07	1.44079e+08	1.52533e+07	2.09937e+07	3.01191e+07	5.015e+07	4.97772e+07	0.358545	0.00428727	2.10424e+07	C5H11NO2	C00719	HMDB00043
Benzoic acid	8.84166e+06	7.38939e+06	7.6185e+06	6.87681e+06	7.67951e+06	7.92961e+06	7.39411e+06	7.50108e+06	7.48194e+06	8.6088e+06	1.01327	0.802477	7.73946e+06	C7H6O2	C00180	HMDB01870
azelaic acid	90729.3	77586.2	654201	1.31498e+06	198958	208945	72787	3.64934e+06	98194.1	4.72519e+06	3.7469	0.27712	79741.4	C9H16O4	C08261	HMDB00784
Aminoadipic acid	42299	33518	67276.9	72219.7	106994	31141.4	26957.3	54852.7	56719.7	57779.8	0.705696	0.228837	35662.9	C6H11NO4	C00956	HMDB00510
Alpha-Lactose/D-Maltose/sucrose/Trehalose	13067.9	21286	124596	42391	30456.5	18222.2	20373.7	44950.9	53461.1	154403	1.25718	0.719966	23918.8	C12H22O11	C00243/C00208/C00089/C01083	HMDB00186/HMDB00163/HMDB00258/HMDB00975
ADP-glucose	7489.61	8684.96	12514.1	15343.6	12606.7	8438.73	10685.7	18082.5	12651.2	17126.8	1.18267	0.401785	7483.9	C16H25N5O15P2	C00498	HMDB06557
ADP/dGDP	7.53276e+06	8.63913e+06	1.13318e+07	1.02821e+07	9.28245e+06	6.79296e+06	5.56036e+06	1.43202e+07	8.43868e+06	9.61862e+06	0.950339	0.783786	7.44505e+06	C10H15N5O10P2	C00008/C00361	HMDB01341/HMDB00960
Adenosine triphosphate	13665815	34159055	47247456	104048058	42223880	40825641	24704590	107509292	76859446	59789317	1.28318	0.530192	31044227	C10H16N5O13P3	C00002	HMDB00538
Adenosine monophosphate/2'-Deoxyguanosine 5'-monophosphate	364531	316863	262567	296940	244497	204969	269054	253184	223620	240856	0.802265	0.0392731	280458	C10H14N5O7P	C00020/C00362	HMDB00045/HMDB01044
Adenosine diphosphate ribose	491705	698685	771568	1.1039e+06	862212	240346	281469	532759	532373	535457	0.540317	0.0172787	344889	C15H23N5O14P2	C00301	HMDB01178
acetyl-CoA	114673	134771	106160	38157	8954	12321	123909	41204	39843	7730	0.558725	0.298178	88850	C23H38N7O17P3S	C00024	HMDB01206
6-Phosphogluconic acid	28155.5	51446.4	79054.1	105523	86767.7	68418.3	50865.2	122025	122329	108148	1.34432	0.26202	50346.1	C6H13O10P	C00345	HMDB01316
5-hydroxyindoleacetate	29988.8	50513.4	61793.6	104672	7631.26	32456.9	19541.1	95799.4	77402.1	74314.3	1.17641	0.691111	25732.2	C10H9NO3	C05635	HMDB00763
5-aminolevulinic acid	1.86855e+06	1.47372e+06	1.43532e+06	1.14393e+06	2.11673e+06	666473	913817	743569	1.43205e+06	1.46546e+06	0.649565	0.0480548	851880	C5H9NO3	C00430	HMDB01149
5-Aminoimidazole-4-carboxamide ribotide	3590	4891	41802	41064	32084	2528	4850	40577	22834	21172	0.74504	0.581958	4459	C9H15N4O8P	C04677	HMDB01517
4-Hydroxybenzoic acid	18199.6	227384	41724.6	47842.3	14052.8	18299.1	21044.4	45433.1	34976.7	35866	0.445641	0.388867	22587.9	C7H6O3	C00156	HMDB00500
4-hydroxybenzaldehyde	41263.3	140577	82542.4	46005.1	43642.3	39652.3	43990.5	71145.4	49455	59937.3	0.74621	0.409216	48220.7	C7H6O2	C00633	HMDB11718
3-phosphoglycerate/2-Phospho-D-glyceric acid	648508	1.07753e+06	2.3338e+06	2.56667e+06	2.33729e+06	1.26014e+06	577609	2.62191e+06	1.99589e+06	1.6628e+06	0.905682	0.7526	676571	C3H7O7P	C00597/C00631	HMDB00807/HMDB03391
3-Hydroxymethylglutaric acid	1.57296e+06	1.53579e+06	1.27669e+06	858334	1.13173e+06	2.39433e+06	2.55276e+06	558671	749323	673570	1.08676	0.822008	2.73232e+06	C6H10O5	C03761	HMDB00355
3-dehydroshikimate	8049.49	37104.9	30647.6	36672.7	24951.4	35247.1	26268.7	23666.2	24909.6	27514.3	1.00131	0.99514	31315.1	C7H8O5	C02637
3-Aminoisobutanoic acid	69692.8	61527.7	57909.4	46045.6	47731.9	59260.2	70590.9	41204.5	50232.9	40804.3	0.926426	0.577809	65438	C4H9NO2	C05145	HMDB03911
3-(2-Hydroxyphenyl)propionic acid	156030	183813	240210	240373	209170	214562	201511	284449	217191	212328	1.09756	0.389778	135639	C9H10O3	C01198	HMDB33752
2-hydroxypyridine	39450	51674	68980	103429	108875	33862	49450	97201	102926	101926	1.03479	0.900841	58603	C5H5NO	C02502	HMDB13751
2-hydroxyglutarate	2337789	2342528	2651165	2611751	2704449	2215567	2777918	2625851	2899639	2803725	1.05337	0.375782	2735589	C5H8O5	C02630	HMDB59655
2-Hydroxy-3-(4-hydroxyphenyl)propanoate	115426	153182	290394	363570	335160	127702	162202	365564	338849	376307	1.08976	0.764608	170243	C9H10O4	C03672	HMDB00755
1-methylnicotinamide	597637	609418	680363	629742	731743	453497	410782	406245	527409	540427	0.719739	0.00131087	510145	C7H9N2O	C02918	HMDB00699
1-methyladenosine	28986.3	31492.9	36837	40830.9	54132.4	34116	45344.8	46841.6	53897.6	52310.2	1.20923	0.191303	50893.2	C11H15N5O4	C02494	HMDB03331
(s)-dihydroorotate	36121.8	20851.9	44143.3	15966.7	41724.1	36509.5	19253.3	17548.2	47058.2	55654.1	1.1084	0.723608	25238.3	C5H6N2O4	C00337	HMDB00528
