# Supplementary material for: Atlas of metabolism reveals palmitic acid results in mitochondrial dysfunction and cell apoptosis by inhibiting fatty acid β-oxidation in Sertoli cells
Source: Front Endocrinol (Lausanne). 2022 Sep 27;13:1021263. doi: 10.3389/fendo.2022.1021263 (PMC9552013; doi:10.3389/fendo.2022.1021263)
Supplement: Supplementary file 3 [file Table_2.xlsx]

## Sheet: ESI-
LipidIon	CalcMz	IonFormula	Rt	BSA1	BSA2	BSA3	BSA4	BSA5	PA1	PA2	PA3	PA4	PA5
CL(18:2/18:1/20:4/18:2)-H	1473.98	C83 H143 O17 P2	19.6403	6.11345e+07	2.27653e+07	3.54834e+07	2.74842e+07	2.74487e+07	2.16255e+07	1.70338e+07	2.27945e+07	3.90887e+07	2.54739e+07
CL(20:4/18:1/18:1/18:1)-H	1478.01	C83 H147 O17 P2	21.5823	7.52757e+07	1.99173e+07	3.1014e+07	1.38881e+07	2.7322e+07	2.55695e+07	3.4021e+07	2.17388e+07	3.09872e+07	2.45683e+07
CL(18:2/18:1/18:1/20:4)-H	1476	C83 H145 O17 P2	20.5252	8.48155e+07	2.62718e+07	4.27635e+07	3.16633e+07	3.48571e+07	2.01982e+07	3.68787e+07	1.49207e+07	2.04496e+07	1.60175e+07
CL(18:2/18:1/16:1/18:1)-H	1425.98	C79 H143 O17 P2	20.6192	5.81203e+07	2.95068e+07	4.1566e+07	3.92608e+07	3.15982e+07	2.58361e+07	3.47041e+07	2.14767e+07	3.70636e+07	2.29992e+07
CL(18:1/16:0/16:1/18:1)-H	1401.98	C77 H143 O17 P2	21.291	5.52138e+07	2.66708e+07	4.23504e+07	2.35063e+07	3.11194e+07	3.62079e+07	4.91552e+07	3.07286e+07	4.18328e+07	2.98164e+07
CL(18:1/16:0/16:0/18:1)-H	1404	C77 H145 O17 P2	21.5779	7.72808e+07	2.69385e+07	4.37613e+07	2.27547e+07	3.49922e+07	2.41927e+07	5.55018e+07	3.00171e+07	4.83102e+07	3.04549e+07
CL(18:2/18:1/18:1/20:3)-H	1478.01	C83 H147 O17 P2	20.9895	6.2856e+07	2.20264e+07	5.71117e+07	1.98009e+07	2.19912e+07	4.075e+07	5.84442e+07	3.66397e+07	5.07395e+07	3.64215e+07
CL(18:1/18:1/22:5/18:2)-H	1502.01	C85 H147 O17 P2	20.9544	1.3377e+08	3.54298e+07	5.64546e+07	3.0107e+07	4.73462e+07	2.16447e+07	2.87556e+07	1.72863e+07	2.60528e+07	1.88659e+07
CL(18:2/18:1/18:1/18:2)-H	1452	C81 H145 O17 P2	20.7656	1.00484e+08	3.22897e+07	4.55665e+07	5.21358e+07	3.90674e+07	2.94135e+07	3.86124e+07	2.36646e+07	3.92435e+07	2.43641e+07
CL(18:1/16:0/18:1/18:1)-H	1430.01	C79 H147 O17 P2	21.5727	9.90512e+07	3.0577e+07	5.24521e+07	2.14607e+07	4.76111e+07	3.36578e+07	4.8563e+07	2.83664e+07	4.00462e+07	2.94293e+07
CL(18:1/18:1/20:3/18:1)-H	1480.03	C83 H149 O17 P2	21.4055	1.46755e+08	4.92088e+07	7.49115e+07	5.58737e+07	6.42291e+07	2.97726e+07	4.66512e+07	2.77153e+07	3.99729e+07	2.80691e+07
CL(18:1/18:1/18:1/22:5)-H	1504.03	C85 H149 O17 P2	21.377	1.36517e+08	3.89933e+07	1.25096e+08	2.29167e+07	1.2633e+08	3.02668e+07	3.41477e+07	2.30368e+07	6.09315e+07	3.07707e+07
CL(18:1/18:1/18:1/20:4)-H	1478.01	C83 H147 O17 P2	21.2585	1.71682e+08	2.85562e+07	1.05835e+08	2.34731e+07	8.24475e+07	4.51547e+07	6.66292e+07	3.68499e+07	6.15984e+07	4.2243e+07
CL(18:2/18:1/16:0/18:1)-H	1428	C79 H145 O17 P2	21.545	1.90006e+08	8.18405e+07	1.35956e+08	7.21336e+07	1.01161e+08	7.08277e+07	2.25899e+07	5.80968e+07	8.41828e+07	6.15807e+07
CL(18:2/18:1/16:0/18:1)-H	1428	C79 H145 O17 P2	21.2813	1.84492e+08	8.18039e+07	1.27404e+08	6.81758e+07	9.98716e+07	6.5678e+07	7.01195e+07	5.51407e+07	7.97151e+07	4.85134e+07
CL(18:2/18:1/18:1/18:1)-H	1454.01	C81 H147 O17 P2	21.3269	3.10586e+08	1.04889e+08	1.72247e+08	1.00196e+08	1.30134e+08	5.88146e+07	5.49832e+07	5.34401e+07	7.85183e+07	5.05292e+07
CL(18:1/18:1/18:1/18:1)-H	1456.03	C81 H149 O17 P2	21.5748	3.46027e+08	9.46552e+07	1.76762e+08	5.8666e+07	1.33972e+08	6.54374e+07	9.27233e+07	4.50498e+07	8.57794e+07	5.87974e+07
Cer(d18:2/24:1)-H	644.599	C42 H78 O3 N1	16.8964	1.67023e+07	4.76477e+06	9.55636e+06	5.65069e+06	7.47622e+06	1.43708e+07	2.10933e+07	1.02797e+07	1.45377e+07	1.18673e+07
Cer(d18:2/24:0)-H	646.614	C42 H80 O3 N1	18.7219	1.8516e+07	5.36778e+06	9.47617e+06	6.84627e+06	8.01461e+06	2.15208e+07	2.10546e+07	9.98909e+06	1.88102e+07	1.36203e+07
Cer(d18:2/16:0)-H	534.489	C34 H64 O3 N1	12.3607	8.65239e+06	3.09194e+06	5.39838e+06	2.69602e+06	4.72003e+06	1.5656e+07	3.72703e+07	1.78306e+07	2.96894e+07	2.23182e+07
Cer(d18:0/16:0)-H	538.52	C34 H68 O3 N1	14.2952	2.07804e+06	647334	1.00789e+06	479049	969351	4.74159e+07	7.01008e+07	3.3758e+07	6.01589e+07	2.3747e+07
Cer(d18:2/23:0)+CH3COO	692.62	C43 H82 O5 N1	17.863	1.46878e+07	4.1518e+06	7.92458e+06	5.34445e+06	6.69251e+06	3.73668e+07	5.9476e+07	3.31946e+07	4.86525e+07	3.42619e+07
Cer(d18:1/24:1)-H	646.614	C42 H80 O3 N1	18.4248	3.64081e+07	9.43252e+06	1.85005e+07	1.20465e+07	1.77914e+07	5.53268e+07	5.62151e+07	2.65936e+07	4.51617e+07	3.00798e+07
Cer(d18:1/22:0)-H	620.599	C40 H78 O3 N1	18.5914	1.55602e+07	4.99932e+06	7.58907e+06	4.07016e+06	6.7611e+06	9.67398e+07	7.92669e+07	3.95022e+07	6.01965e+07	4.01366e+07
Cer(d18:1/24:0)-H	648.63	C42 H82 O3 N1	20.3274	4.62866e+07	1.12003e+07	1.78506e+07	1.32489e+07	1.49669e+07	1.0649e+08	8.58351e+07	4.17043e+07	6.93281e+07	4.94736e+07
Cer(d18:1/18:0)-H	564.536	C36 H70 O3 N1	15.2706	1.32164e+07	3.80999e+06	6.12475e+06	3.6688e+06	8.44985e+06	9.84445e+07	1.16101e+08	6.05567e+07	9.22778e+07	5.57323e+07
Cer(d18:1/16:0)+CH3COO	596.526	C36 H70 O5 N1	14.4789	1.09109e+07	2.72331e+06	4.44534e+06	3.83008e+06	6.27374e+06	9.67316e+07	1.40462e+08	4.09444e+07	1.16497e+08	3.92807e+07
Cer(d18:1/18:1)+CH3COO	622.542	C38 H72 O5 N1	13.8648	3.64587e+07	1.09656e+07	2.02485e+07	1.04137e+07	2.0038e+07	7.00313e+07	1.43831e+08	6.85369e+07	1.03073e+08	7.46986e+07
Cer(d18:0/18:0)+CH3COO	626.573	C38 H76 O5 N1	15.8964	4.35701e+06	1.50553e+06	2.00099e+06	1.19021e+06	1.86149e+06	2.08997e+08	1.99007e+08	9.83252e+07	1.53897e+08	6.01105e+07
Cer(d18:2/22:0)+CH3COO	678.604	C42 H80 O5 N1	17.0377	6.98739e+07	2.29913e+07	3.72371e+07	2.23952e+07	2.83126e+07	1.48715e+08	1.60363e+08	7.58002e+07	1.24848e+08	9.35341e+07
Cer(d18:1/23:0)+CH3COO	694.635	C43 H84 O5 N1	19.4565	3.64717e+07	1.00593e+07	1.82052e+07	1.2043e+07	1.70174e+07	2.96231e+08	2.78905e+08	1.36325e+08	2.06782e+08	1.18836e+08
Cer(d18:1/20:0)+CH3COO	652.589	C40 H78 O5 N1	16.8942	7.53113e+07	2.10136e+07	3.95012e+07	2.24128e+07	4.01921e+07	2.81254e+08	2.39148e+08	1.11769e+08	1.82864e+08	1.21256e+08
Cer(d18:2/24:1)+CH3COO	704.62	C44 H82 O5 N1	16.8964	2.49051e+08	6.88691e+07	1.34875e+08	1.10656e+08	1.17069e+08	1.988e+08	3.21289e+08	1.35854e+08	2.327e+08	1.75554e+08
Cer(d18:2/16:0)+CH3COO	594.51	C36 H68 O5 N1	12.3607	1.15628e+08	4.38463e+07	7.17872e+07	3.87198e+07	5.80762e+07	2.07108e+08	4.90387e+08	2.40047e+08	3.89345e+08	3.17478e+08
Cer(d18:2/24:0)+CH3COO	706.635	C44 H84 O5 N1	18.7219	2.78208e+08	9.28688e+07	1.35334e+08	1.05805e+08	1.06154e+08	3.22479e+08	3.23435e+08	1.60252e+08	2.82914e+08	2.12178e+08
Cer(d18:1/16:0)-H	536.505	C34 H66 O3 N1	13.7151	9.37963e+07	3.78457e+07	5.88943e+07	3.24547e+07	5.48949e+07	4.94986e+08	6.64834e+08	4.11611e+08	5.87321e+08	3.92477e+08
Cer(d18:1/24:1)+CH3COO	706.635	C44 H84 O5 N1	18.4248	5.29273e+08	1.41512e+08	2.66013e+08	1.77849e+08	2.61815e+08	8.56637e+08	8.17512e+08	3.97264e+08	6.70398e+08	4.53989e+08
Cer(d18:1/22:0)+CH3COO	680.62	C42 H82 O5 N1	18.5914	2.26685e+08	7.04265e+07	1.10197e+08	6.81865e+07	9.88513e+07	1.37559e+09	1.07725e+09	5.52783e+08	8.35974e+08	5.55169e+08
Cer(d18:1/18:0)+CH3COO	624.557	C38 H74 O5 N1	15.2706	1.81242e+08	5.40721e+07	8.99299e+07	4.83843e+07	1.0886e+08	1.36849e+09	1.52226e+09	7.65842e+08	1.23692e+09	7.33006e+08
Cer(d18:1/24:0)+CH3COO	708.651	C44 H86 O5 N1	20.3274	7.13756e+08	1.75382e+08	3.17991e+08	2.04831e+08	2.58048e+08	1.68231e+09	1.32868e+09	6.67404e+08	1.08103e+09	7.31608e+08
Cer(d18:1/16:0)+CH3COO	596.526	C36 H70 O5 N1	13.7151	1.26055e+09	4.80602e+08	7.47549e+08	4.14809e+08	7.33677e+08	6.13182e+09	8.53523e+09	5.3004e+09	7.7109e+09	5.01796e+09
GM3(d16:0/20:1)-H	1179.74	C59 H107 O21 N2	10.5519	8.42139e+07	3.88734e+07	4.89085e+07	3.7029e+07	4.53638e+07	2.57258e+07	3.61805e+07	2.15234e+07	3.38609e+07	2.13123e+07
GM3(d16:0/18:1)-H	1151.71	C57 H103 O21 N2	9.22641	3.80527e+08	1.76428e+08	2.55571e+08	1.81957e+08	2.0769e+08	9.24975e+07	1.65295e+08	8.47713e+07	1.47488e+08	1.04372e+08
GM3(d16:0/24:1)-H	1235.8	C63 H115 O21 N2	12.9853	1.58576e+08	8.47966e+07	1.04141e+08	9.63186e+07	8.80428e+07	4.66526e+07	6.49984e+07	3.79506e+07	5.96197e+07	4.6305e+07
GM3(d16:0/22:1)-H	1207.77	C61 H111 O21 N2	11.8065	3.17984e+07	1.57334e+07	1.79275e+07	1.61798e+07	1.7154e+07	7.03187e+06	9.22691e+06	6.31384e+06	8.53371e+06	7.36306e+06
GM3(d16:0/26:2)-H	1261.82	C65 H117 O21 N2	12.8733	1.81996e+08	8.14552e+07	9.22845e+07	1.17584e+08	1.01299e+08	3.691e+07	4.69073e+07	3.48406e+07	5.7412e+07	4.6433e+07
GM3(d16:0/26:1)-H	1263.83	C65 H119 O21 N2	14.039	1.48479e+08	8.05e+07	9.74656e+07	1.2521e+08	9.34737e+07	3.29463e+07	3.60794e+07	2.61854e+07	4.07613e+07	3.34256e+07
LPC(18:0)+CH3COO	582.378	C28 H57 O9 N1 P1	3.91947	3.12611e+06	926256	1.08193e+06	728328	1.26584e+06	4.41864e+07	5.8381e+07	2.95064e+07	4.99443e+07	2.78033e+07
LPC(18:1)+CH3COO	580.362	C28 H55 O9 N1 P1	2.62159	2.35095e+07	2.09149e+07	1.46543e+07	2.05582e+07	8.34743e+06	7.77285e+07	4.2779e+07	4.88598e+07	4.28923e+07	4.53646e+07
LPC(18:1)+CH3COO	580.362	C28 H55 O9 N1 P1	2.95059	2.01317e+07	2.09502e+07	1.79129e+07	2.07865e+07	7.67531e+06	3.85174e+07	8.93731e+07	4.90671e+07	7.44587e+07	4.54261e+07
LPC(16:0)+CH3COO	554.346	C26 H53 O9 N1 P1	2.49424	2.04472e+08	1.46795e+07	1.26006e+07	1.08261e+07	6.7292e+06	1.0436e+08	8.91603e+07	5.30655e+07	8.571e+07	4.71992e+07
LPC(18:0)+CH3COO	582.378	C28 H57 O9 N1 P1	4.30796	4.60902e+07	1.79658e+07	2.70273e+07	1.53908e+07	1.8466e+07	5.4988e+08	7.78397e+08	4.16431e+08	6.93648e+08	3.91821e+08
LPE(20:4)-H	500.278	C25 H43 O7 N1 P1	1.98403	5.60241e+07	1.13765e+07	1.3515e+07	8.32785e+06	1.37856e+07	2.35105e+07	2.16853e+07	1.04251e+07	1.91613e+07	9.74665e+06
LPE(22:4)-H	528.31	C27 H47 O7 N1 P1	2.69326	2.6911e+07	6.09567e+06	7.44033e+06	4.17934e+06	6.96737e+06	1.04204e+07	1.4542e+07	5.82975e+06	1.10619e+07	6.62426e+06
LPE(22:6)-H	524.278	C27 H43 O7 N1 P1	1.84908	4.9647e+07	1.22927e+07	1.47077e+07	7.536e+06	1.08199e+07	1.72117e+07	2.06348e+07	1.03771e+07	1.92252e+07	1.03011e+07
LPE(18:1)-H	478.294	C23 H45 O7 N1 P1	3.1911	1.78672e+07	9.46392e+06	1.16207e+07	1.11003e+07	8.38465e+06	2.4168e+07	3.76416e+07	2.95994e+07	5.04143e+07	2.90119e+07
LPE(18:1)-H	478.294	C23 H45 O7 N1 P1	2.80479	2.1211e+07	6.96965e+06	7.91568e+06	1.1087e+07	8.9481e+06	3.44533e+07	3.97302e+07	8.67744e+06	4.94136e+07	2.85631e+07
LPE(22:5)-H	526.294	C27 H45 O7 N1 P1	2.35686	6.542e+07	1.63128e+07	2.01853e+07	1.23315e+07	2.28934e+07	5.36274e+07	4.66596e+07	2.43986e+07	4.93423e+07	3.09097e+07
LPE(16:0)-H	452.278	C21 H43 O7 N1 P1	2.81178	5.28777e+07	3.30657e+07	4.22558e+07	1.84144e+07	2.94335e+07	2.50718e+08	3.10461e+08	6.9167e+06	2.71523e+08	1.55872e+08
LPE(18:0)-H	480.31	C23 H47 O7 N1 P1	4.58272	4.79695e+07	2.63474e+07	3.31955e+07	1.76734e+07	2.65043e+07	4.46264e+08	7.24597e+08	4.53172e+08	6.16233e+08	3.70083e+08
LPG(22:6)-H	555.273	C28 H44 O9 N0 P1	1.08243	1.51864e+06	5.65544e+06	5.85403e+06	2.30424e+06	1.13559e+07	6.05104e+06	1.17881e+07	4.35806e+06	7.8114e+06	1.18582e+07
LPG(18:1)-H	509.288	C24 H46 O9 N0 P1	2.01194	3.3013e+06	1.08629e+06	2.96821e+06	1.82708e+06	3.47944e+06	1.31725e+07	1.75546e+07	6.8443e+06	1.5005e+07	1.25209e+07
LPG(22:6)-H	555.273	C28 H44 O9 N0 P1	1.47344	2.47495e+07	4.52638e+06	5.65822e+06	1.68761e+06	1.27839e+07	6.03771e+06	1.17659e+07	3.37433e+06	9.17022e+06	9.75774e+06
LPG(22:5)-H	557.288	C28 H46 O9 N0 P1	1.75857	2.22777e+07	6.39663e+06	1.39852e+07	1.57326e+06	2.59627e+07	6.80185e+06	1.38254e+07	6.47727e+06	1.13368e+07	1.07551e+07
LPG(16:0)-H	483.273	C22 H44 O9 N0 P1	1.89287	1.20652e+06	591589	1.06974e+06	285976	743650	2.6055e+07	4.68234e+07	1.16089e+07	4.76448e+07	1.67458e+07
LPG(18:0)-H	511.304	C24 H48 O9 N0 P1	3.1301	282603	311474	154994	23384.7	62094.9	2.91286e+07	5.3903e+07	1.83812e+07	4.01877e+07	1.97048e+07
LPI(16:0)-H	571.289	C25 H48 O12 N0 P1	1.81568	679675	862151	1.88727e+06	1.24709e+06	178139	5.47197e+06	8.73232e+06	374072	7.66877e+06	2.60593e+06
LPI(18:0)-H	599.32	C27 H52 O12 N0 P1	2.82388	4.9177e+07	9.5585e+06	2.91397e+07	1.83479e+07	1.97837e+07	1.51288e+08	1.32458e+08	4.94733e+07	1.14779e+08	7.43828e+07
LPI(18:1)-H	597.305	C27 H50 O12 N0 P1	2.00965	2.86545e+06	501598	1.16316e+06	1.14816e+06	1.11337e+06	5.31734e+06	5373826	1.68347e+06	4.258e+06	2.98923e+06
LPI(20:4)-H	619.289	C29 H48 O12 N0 P1	1.45972	9.46734e+06	1.25638e+06	2.45855e+06	1.21522e+06	1.41269e+06	2.73646e+06	2.56667e+06	792588	1.94697e+06	1.12243e+06
PC(16:0p/18:1)+CH3COO	802.597	C44 H85 O9 N1 P1	13.9908	7.14765e+07	5.47338e+07	7.39286e+07	4.03398e+07	6.61222e+07	5.39442e+07	8.34849e+07	5.20518e+07	7.19844e+07	6.44427e+07
PC(16:0e/22:4)+CH3COO	854.628	C48 H89 O9 N1 P1	13.8261	1.43451e+08	7.72047e+07	1.10324e+08	5.48242e+07	1.07539e+08	3.02771e+07	4.58671e+07	3.13586e+07	4.25577e+07	4.19339e+07
PC(16:0/16:0)+CH3COO	792.576	C42 H83 O10 N1 P1	15.2038	1.44362e+07	7.26491e+06	8.26082e+06	4.82597e+06	8.09616e+06	7.81952e+07	1.90505e+08	1.10055e+08	2.18834e+08	4.73369e+07
PC(16:0p/16:0)+CH3COO	776.581	C42 H83 O9 N1 P1	13.9236	2.13148e+07	1.34629e+07	1.97689e+07	1.302e+07	1.90551e+07	9.34227e+07	1.77002e+08	1.17801e+08	1.47564e+08	1.04841e+08
PC(16:0p/20:4)+CH3COO	824.581	C46 H83 O9 N1 P1	12.5578	1.05053e+08	6.35104e+07	9.8056e+07	3.61479e+07	9.92443e+07	5.93242e+07	8.49632e+07	5.48214e+07	9.08232e+07	6.37057e+07
PC(17:1/18:1)+CH3COO	830.592	C45 H85 O10 N1 P1	12.7784	8.69593e+07	3.28007e+07	5.76975e+07	5.5967e+07	3.98102e+07	1.23161e+08	1.58611e+08	5.02524e+07	1.09638e+08	1.10474e+08
PC(20:1/22:4)+CH3COO	922.654	C52 H93 O10 N1 P1	14.4195	9.43158e+07	3.79548e+07	4.77011e+07	3.69327e+07	4.7704e+07	1.19994e+08	1.89549e+08	9.40707e+07	1.15482e+08	6.81367e+07
PC(17:0/22:5)+CH3COO	880.607	C49 H87 O10 N1 P1	13.0887	1.21468e+08	7.55356e+07	8.4011e+07	7.58198e+07	8.51238e+07	8.86293e+07	1.08938e+08	7.50905e+07	9.3028e+07	6.46227e+07
PC(20:1/18:1)+CH3COO	872.639	C48 H91 O10 N1 P1	14.7391	1.60057e+08	6.82288e+07	1.18151e+08	1.22837e+08	1.06838e+08	1.04802e+08	8.72701e+07	8.15242e+07	1.12598e+08	2.25264e+07
PC(18:0/16:0)+CH3COO	820.607	C44 H87 O10 N1 P1	15.1	2.45448e+07	1.8522e+07	1.35149e+07	6.71654e+06	2.18405e+07	2.24747e+08	1.10584e+08	2.05741e+08	2.22348e+08	1.36347e+08
PC(14:0/14:0)+CH3COO	736.513	C38 H75 O10 N1 P1	10.1991	1.08775e+08	1.05929e+08	9.93037e+07	9.48307e+07	1.26864e+08	8.07107e+07	9.34971e+07	8.21272e+07	1.11648e+08	8.84398e+07
PC(17:0/18:1)+CH3COO	832.607	C45 H87 O10 N1 P1	13.7118	1.30298e+08	6.00662e+07	4.70643e+07	4.36113e+07	7.42206e+07	1.64188e+08	1.72604e+08	2.66985e+07	1.51166e+08	1.31365e+08
PC(18:0e/16:0)+CH3COO	806.628	C44 H89 O9 N1 P1	15.6996	1.45504e+08	7.23948e+07	1.12791e+08	5.78203e+07	1.33748e+08	9.38549e+07	1.52719e+08	8.81814e+07	1.26108e+08	9.50957e+07
PC(18:1/18:2)+CH3COO	842.592	C46 H85 O10 N1 P1	12.2752	1.91567e+08	8.24395e+07	1.02293e+08	1.278e+08	1.07434e+08	1.00797e+08	1.28113e+08	8.43712e+07	1.10645e+08	1.02012e+08
PC(18:0/22:5)+CH3COO	894.623	C50 H89 O10 N1 P1	13.3526	1.97003e+08	1.36965e+08	1.49397e+08	9.87113e+07	1.36935e+08	7.71529e+07	8.24779e+07	8.26702e+07	9.05969e+07	8.57707e+07
PC(16:0/17:0)+CH3COO	806.592	C43 H85 O10 N1 P1	13.6644	4.85494e+07	3.09202e+07	3.65434e+07	2.31842e+07	2.50004e+07	1.61165e+08	1.88292e+08	1.54174e+08	3.33846e+08	1.36025e+08
PC(18:1/22:6)+CH3COO	890.592	C50 H85 O10 N1 P1	11.5674	2.82938e+08	1.09791e+08	1.67882e+08	1.33461e+08	1.59165e+08	7.28535e+07	9.15605e+07	4.28784e+07	8.03517e+07	5.58731e+07
PC(16:0e/20:4)+CH3COO	826.597	C46 H85 O9 N1 P1	12.8318	3.01789e+08	9.88975e+07	1.6091e+08	7.34818e+07	1.53306e+08	7.25043e+07	1.06596e+08	6.17458e+07	9.43399e+07	7.5974e+07
PC(16:0/22:1)+CH3COO	874.654	C48 H93 O10 N1 P1	16.1492	8.70151e+07	1.44915e+08	5.07597e+07	1.73624e+08	1.51796e+08	1.26043e+08	1.32617e+08	1.3277e+08	1.76446e+08	9.70452e+07
PC(16:0/16:0)+CH3COO	792.576	C42 H83 O10 N1 P1	13.9315	1.84957e+07	7.13727e+06	160897	9.44786e+06	7.32427e+06	3.31994e+08	3.28489e+08	2.40731e+08	2.90325e+08	1.52799e+08
PC(16:0e/16:0)+CH3COO	778.597	C42 H85 O9 N1 P1	14.1765	1.30169e+08	7.8999e+07	9.35442e+07	6.13548e+07	1.32211e+08	1.67181e+08	2.49722e+08	1.5382e+08	2.0235e+08	1.52035e+08
PC(16:0/20:5)+CH3COO	838.56	C46 H81 O10 N1 P1	10.9491	1.20052e+08	4.05977e+07	5.39149e+07	4.80056e+07	5.08677e+07	1.93213e+08	3.11323e+08	1.97562e+08	2.7649e+08	1.80916e+08
PC(18:1/22:5)+CH3COO	892.607	C50 H87 O10 N1 P1	12.9253	1.44484e+08	7.81468e+07	1.01602e+08	7.97026e+07	8.7035e+07	1.97985e+08	2.38921e+08	1.91992e+08	2.31565e+08	1.7115e+08
PC(16:0/20:4)+CH3COO	840.576	C46 H83 O10 N1 P1	11.554	8.735e+07	3.34685e+07	4.1289e+07	1.24892e+07	1.06958e+07	2.07091e+08	4.05336e+08	2.44339e+08	2.97976e+08	1.92381e+08
PC(18:0/20:3)+CH3COO	870.623	C48 H89 O10 N1 P1	13.9308	1.74488e+08	7.11578e+07	8.68265e+07	7.87286e+07	1.24415e+08	2.02971e+08	2.72655e+08	2.26069e+08	2.1065e+08	1.52542e+08
PC(16:1/18:1)+CH3COO	816.576	C44 H83 O10 N1 P1	12.0168	1.8757e+08	1.60485e+08	1.97183e+08	2.33819e+08	1.53443e+08	1.40435e+08	1.32553e+08	9.79418e+07	1.54231e+08	1.69019e+08
PC(15:0/16:0)+CH3COO	778.56	C41 H81 O10 N1 P1	12.5271	1.39658e+08	6.90739e+07	8.53184e+07	6.80718e+07	8.24254e+07	2.51702e+08	2.75731e+08	2.04486e+08	2.65724e+08	1.87184e+08
PC(16:0e/18:1)+CH3COO	804.612	C44 H87 O9 N1 P1	14.2452	2.85761e+08	1.48589e+08	1.92614e+08	1.51659e+08	2.10678e+08	1.38488e+08	1.83788e+08	1.26186e+08	1.70687e+08	1.35496e+08
PC(16:0/17:0)+CH3COO	806.592	C43 H85 O10 N1 P1	13.9443	4.42589e+07	1.86111e+07	2.13244e+07	1.3961e+07	1.92859e+07	3.49688e+08	4.13498e+08	2.935e+08	3.49603e+08	2.25246e+08
PC(18:0/22:4)+CH3COO	896.639	C50 H91 O10 N1 P1	14.3214	2.23561e+08	1.10568e+08	1.55232e+08	8.66857e+07	1.40673e+08	2.16507e+08	2.71063e+08	1.78895e+08	2.82933e+08	1.46008e+08
PC(18:0/20:4)+CH3COO	868.607	C48 H87 O10 N1 P1	13.3516	2.30837e+08	1.04994e+08	1.48187e+08	9.60827e+07	1.6777e+08	1.70776e+08	2.44979e+08	2.25824e+08	2.43488e+08	1.95474e+08
PC(16:0/16:0)+CH3COO	792.576	C42 H83 O10 N1 P1	14.2557	2.82324e+08	1.86973e+08	3.23819e+08	1.90488e+08	2.03574e+08	3.93037e+08	1.53771e+08	1.17324e+08	1.4036e+08	1.43803e+08
PC(15:0/18:1)+CH3COO	804.576	C43 H83 O10 N1 P1	12.639	3.06357e+08	1.65115e+08	2.12154e+08	1.8318e+08	1.96304e+08	3.10752e+08	3.55345e+08	2.2108e+08	3.05099e+08	2.45914e+08
PC(19:1/16:0)+CH3COO	832.607	C45 H87 O10 N1 P1	14.0268	2.39359e+08	8.76937e+07	1.27685e+08	1.43269e+08	1.18082e+08	3.99e+08	4.7589e+08	2.28031e+08	4.17796e+08	3.10648e+08
PC(16:0/18:3)+CH3COO	814.56	C44 H81 O10 N1 P1	11.1538	3.07166e+07	2.77108e+07	6.76489e+06	3.11813e+07	5.71742e+06	5.96877e+08	6.17912e+08	3.74901e+08	5.29088e+08	4.46231e+08
PC(18:0/22:5)+CH3COO	894.623	C50 H89 O10 N1 P1	13.8611	3.56913e+08	1.43986e+08	2.22612e+08	1.2966e+08	2.438e+08	3.24203e+08	3.86885e+08	2.70504e+08	3.3432e+08	3.17843e+08
PC(16:0/16:0)+CH3COO	792.576	C42 H83 O10 N1 P1	13.632	1.12936e+08	6.06923e+07	7.83282e+07	3.92106e+07	2.43143e+07	5.53573e+08	6.14872e+08	4.87523e+08	5.18315e+08	3.27453e+08
PC(18:1/22:4)+CH3COO	894.623	C50 H89 O10 N1 P1	13.07	4.9275e+08	2.36943e+08	3.42316e+08	2.34119e+08	2.89569e+08	3.13661e+08	3.7327e+08	2.4739e+08	3.39441e+08	2.07921e+08
PC(18:1/22:5)+CH3COO	892.607	C50 H87 O10 N1 P1	12.459	9.36922e+08	2.52055e+08	5.02617e+08	4.15826e+08	3.94968e+08	1.50231e+08	1.77573e+08	9.33305e+07	1.3838e+08	1.12024e+08
PC(18:0/18:0)+CH3COO	848.639	C46 H91 O10 N1 P1	16.1605	2.98686e+07	2.28501e+07	2.46681e+07	2.60505e+07	2.34072e+07	6.56799e+08	8.37386e+08	5.68601e+08	7.05196e+08	4.13675e+08
PC(16:0/22:5)+CH3COO	866.592	C48 H85 O10 N1 P1	11.9791	6.21607e+08	3.08572e+08	4.29352e+08	3.16495e+08	4.21784e+08	2.73113e+08	3.77264e+08	2.74464e+08	3.77257e+08	2.64334e+08
PC(18:1/18:1)+CH3COO	844.607	C46 H87 O10 N1 P1	13.4233	6.43185e+08	4.00442e+08	5.59101e+08	5.67454e+08	5.04673e+08	2.4582e+08	2.72373e+08	2.35923e+08	3.40047e+08	3.02599e+08
PC(16:0/14:0)+CH3COO	764.545	C40 H79 O10 N1 P1	11.7741	5.22433e+08	3.21673e+08	3.33432e+08	2.88745e+08	2.47168e+08	6.21355e+08	6.97405e+08	4.54337e+08	6.17409e+08	4.51432e+08
PC(16:0/20:3)+CH3COO	842.592	C46 H85 O10 N1 P1	12.5564	4.77947e+08	2.42379e+08	3.18405e+08	2.31193e+08	2.43855e+08	7.04969e+08	9.22931e+08	6.31816e+08	8.06565e+08	5.16142e+08
PC(16:0/22:6)+CH3COO	864.576	C48 H83 O10 N1 P1	11.4871	1.34598e+09	6.262e+08	8.97697e+08	5.1286e+08	6.68732e+08	4.01728e+08	5.4001e+08	3.61493e+08	6.17423e+08	3.51521e+08
PC(16:0/22:4)+CH3COO	868.607	C48 H87 O10 N1 P1	12.9385	1.03748e+09	6.39465e+08	8.70037e+08	4.91138e+08	7.62043e+08	5.08438e+08	7.50202e+08	4.76133e+08	6.79666e+08	4.74306e+08
PC(16:0/20:1)+CH3COO	846.623	C46 H89 O10 N1 P1	14.7217	1.49408e+09	7.39529e+08	1.03819e+09	2.9056e+08	8.97604e+08	3.51705e+08	3.35974e+08	1.01803e+09	3.12522e+08	1.5246e+09
PC(16:0/18:2)+CH3COO	816.576	C44 H83 O10 N1 P1	12.329	8.74585e+08	4.05338e+08	4.99063e+08	4.61215e+08	4.51866e+08	1.36535e+09	1.4272e+09	8.99547e+08	6.90193e+08	1.02214e+09
PC(16:0/16:1)+CH3COO	790.56	C42 H81 O10 N1 P1	11.918	4.70197e+08	7.56991e+08	8.19273e+08	8.07828e+08	4.42798e+08	1.12631e+09	1.1887e+09	7.65475e+08	1.00189e+09	1.15221e+09
PC(16:0/22:5)+CH3COO	866.592	C48 H85 O10 N1 P1	12.4824	1.69362e+09	9.11856e+08	1.32653e+09	6.99026e+08	1.33358e+09	7.85713e+08	9.28757e+08	5.97514e+08	8.32722e+08	7.06134e+08
PC(16:0/20:4)+CH3COO	840.576	C46 H83 O10 N1 P1	11.9365	1.45216e+09	7.65981e+08	1.04166e+09	5.80994e+08	1.14648e+09	9.01006e+08	1.30152e+09	9.18617e+08	1.16459e+09	9.33696e+08
PC(18:3/22:6)+CH3COO	886.56	C50 H81 O10 N1 P1	10.908	2.87845e+09	1.02346e+09	1.61925e+09	1.05075e+09	1.45489e+09	1.24818e+09	1.75138e+09	1.09664e+09	1.54439e+09	1.25581e+09
PC(18:0/16:0)+CH3COO	820.607	C44 H87 O10 N1 P1	14.6448	3.27868e+08	1.82789e+08	1.97488e+08	1.07397e+08	1.39992e+08	3.00463e+09	3.96222e+09	3.20707e+09	3.48749e+09	2.64117e+09
PC(16:0/16:0)+CH3COO	792.576	C42 H83 O10 N1 P1	13.2395	2.15243e+09	1.16865e+09	1.43184e+09	1.03139e+09	1.31203e+09	6.68452e+09	7.24671e+09	5.70603e+09	6.6768e+09	5.4258e+09
PC(16:0/18:1)+CH3COO	818.592	C44 H85 O10 N1 P1	13.3266	4.96266e+09	3.40478e+09	4.32739e+09	3.57767e+09	3.86678e+09	4.6576e+09	4.58158e+09	4.01531e+09	4.54291e+09	4.11658e+09
PE(18:0p/20:2)-H	754.576	C43 H81 O7 N1 P1	16.2619	7.29896e+07	2.88232e+07	3.9051e+07	8.54678e+06	3.63064e+07	2.87707e+07	1.95745e+07	2.49253e+07	1.42064e+07	3.71215e+07
PE(18:1p/20:1)-H	754.576	C43 H81 O7 N1 P1	15.9781	9.3536e+07	2.97418e+07	3.26954e+07	4.98681e+07	2.90138e+07	1.60025e+07	2.35889e+07	7.43987e+06	2.39683e+07	8.8805e+06
PE(18:1/22:1)-H	798.602	C45 H85 O8 N1 P1	16.5492	9.14997e+07	2.23445e+07	3.18342e+07	2.71871e+07	3.36373e+07	2.70138e+07	2.43089e+07	1.86175e+07	2.56761e+07	2.26626e+07
PE(16:0e/22:5)-H	750.544	C43 H77 O7 N1 P1	13.8083	6.17032e+07	3.32868e+07	4.48286e+07	3.4347e+07	5.3984e+07	2.33805e+07	2.17943e+07	1.49553e+07	2.28077e+07	2.83381e+07
PE(16:0/18:3)-H	712.492	C39 H71 O8 N1 P1	11.563	3.79012e+06	1.51316e+06	2.87617e+06	2.54472e+06	511195	7.21829e+07	8.67192e+07	4.5002e+07	7.60371e+07	4.8886e+07
PE(18:0/20:3)-H	768.555	C43 H79 O8 N1 P1	14.7981	9.0643e+07	3.03361e+07	3.27836e+07	4.25672e+07	3.53782e+07	3.34804e+07	2.92412e+07	2.17217e+07	2.74047e+07	2.60324e+07
PE(18:0e/22:4)-H	780.591	C45 H83 O7 N1 P1	15.7404	9.54816e+07	3.20106e+07	5.2693e+07	2.44068e+07	5.76112e+07	1.59694e+07	2.88214e+07	1.61501e+07	2.7455e+07	2.4637e+07
PE(20:1/18:1)-H	770.571	C43 H81 O8 N1 P1	15.0957	7.1325e+07	2.68537e+07	3.67924e+07	3.65665e+07	3.42905e+07	3.15417e+07	5.59546e+07	3.00414e+07	4.24717e+07	2.73289e+07
PE(17:0/20:4)-H	752.524	C42 H75 O8 N1 P1	12.9709	9.90131e+07	4.8391e+07	5.73911e+07	4.09019e+07	1.48769e+07	4.37439e+07	1.22256e+07	3.49695e+07	4.68763e+07	9.13254e+06
PE(16:0p/16:0)-H	674.513	C37 H73 O7 N1 P1	14.3974	1.2694e+07	1.08466e+07	1.23649e+07	1.24299e+07	1.02681e+07	5.41759e+07	9.55492e+07	6.4609e+07	8.50286e+07	5.48493e+07
PE(16:1/18:1)-H	714.508	C39 H73 O8 N1 P1	12.415	6.29747e+07	5.51293e+07	6.53394e+07	6.82138e+07	5.06747e+07	4.24232e+07	2.59764e+07	1.84862e+07	2.49648e+07	3.21631e+07
PE(18:0/22:3)-H	796.586	C45 H83 O8 N1 P1	15.8509	1.01283e+08	2.92273e+07	3.91057e+07	2.89251e+07	3.4625e+07	5.92324e+07	6.0284e+07	4.2468e+07	5.73098e+07	4.40927e+07
PE(16:0/20:5)-H	736.492	C41 H71 O8 N1 P1	11.3626	6.26236e+07	3.02656e+07	4.57429e+07	2.93199e+07	2.64382e+07	8.58206e+07	1.0719e+08	6.42106e+07	9.38899e+07	7.00648e+07
PE(16:0p/20:3)-H	724.529	C41 H75 O7 N1 P1	13.6269	1.25975e+08	5.54314e+07	7.1749e+07	5.98774e+07	5.32039e+07	4.85223e+07	9.06604e+07	4.80947e+07	6.95617e+07	6.43424e+07
PE(17:0/18:1)-H	730.539	C40 H77 O8 N1 P1	14.4519	1.37072e+08	6.10638e+07	7.57211e+07	7.28458e+07	7.04233e+07	8.78817e+07	9.31563e+07	6.30834e+07	8.35657e+07	6.18995e+07
PE(18:0/20:1)-H	772.586	C43 H83 O8 N1 P1	16.571	7.67908e+07	1.42248e+07	3.17069e+07	2.95229e+07	3.12038e+07	1.28227e+08	1.58749e+08	1.1027e+08	1.48756e+08	1.07713e+08
PE(16:0/18:2)-H	714.508	C39 H73 O8 N1 P1	12.7419	9.09069e+07	5.42389e+07	6.56574e+07	6.85203e+07	5.45919e+07	1.52163e+08	1.37317e+08	9.39214e+07	1.27639e+08	9.16395e+07
PE(18:0/18:0)-H	746.571	C41 H81 O8 N1 P1	16.5963	2.05909e+06	706450	368828	1.29013e+06	958178	1.73178e+08	2.6771e+08	1.8637e+08	2.36583e+08	1.19691e+08
PE(18:1p/22:5)-H	774.544	C45 H77 O7 N1 P1	13.1186	1.9644e+08	1.034e+08	1.38004e+08	1.23986e+08	1.11871e+08	5.75249e+07	1.02903e+08	6.29483e+07	8.47069e+07	4.94177e+07
PE(16:0/16:1)-H	688.492	C37 H71 O8 N1 P1	12.3262	6.8877e+07	9.02207e+07	1.01929e+08	9.85155e+07	7.20827e+07	1.45139e+08	1.49727e+08	8.40216e+07	1.08609e+08	1.20567e+08
PE(16:0p/20:5)-H	720.497	C41 H71 O7 N1 P1	12.0229	5.32558e+07	2.5588e+07	3.40998e+07	3.21696e+07	3.61827e+07	1.67886e+08	2.29457e+08	1.53192e+08	2.05652e+08	1.59031e+08
PE(18:0p/16:0)-H	702.544	C39 H77 O7 N1 P1	15.9114	2.57566e+07	1.72007e+07	2.16448e+07	1.71997e+07	1.72575e+07	1.36308e+08	2.90295e+08	1.94612e+08	2.6113e+08	1.48774e+08
PE(18:0p/20:3)-H	752.56	C43 H79 O7 N1 P1	15.057	4.17812e+08	1.0793e+08	2.3722e+08	7.74361e+07	8.86552e+07	8.31621e+07	1.85096e+08	5.89839e+07	1.39841e+08	7.02952e+07
PE(18:1p/18:1)-H	726.544	C41 H77 O7 N1 P1	14.4937	2.95911e+08	1.53271e+08	2.16062e+08	1.58693e+08	1.72714e+08	9.231e+07	1.0676e+08	8.24909e+07	1.16715e+08	8.83292e+07
PE(16:0e/22:4)-H	752.56	C43 H79 O7 N1 P1	14.4018	2.79305e+08	1.54869e+08	2.06129e+08	1.27663e+08	2.95691e+08	1.06945e+08	1.22537e+08	8.95994e+07	2.45308e+07	1.21153e+08
PE(16:0/20:3)-H	740.524	C41 H75 O8 N1 P1	12.9864	1.36523e+08	7.48134e+07	8.97651e+07	7.78729e+07	6.21562e+07	3.56918e+08	2.94805e+08	2.02184e+08	2.70797e+08	1.84023e+08
PE(18:0/20:3)-H	768.555	C43 H79 O8 N1 P1	14.3213	3.0223e+08	2.24188e+07	1.65855e+08	1.61742e+08	1.2889e+08	2.39871e+08	3.21264e+08	2.4878e+08	2.99273e+08	4.25405e+07
PE(18:1/22:6)-H	788.524	C45 H75 O8 N1 P1	12.1519	6.18499e+08	2.93079e+08	3.43685e+08	3.14361e+08	2.70093e+08	5.84102e+07	9.00558e+07	6.18392e+07	8.78181e+07	5.98389e+07
PE(18:0p/18:1)-H	728.56	C41 H79 O7 N1 P1	15.9587	4.93145e+08	1.83928e+08	3.38279e+08	1.62421e+08	2.1496e+08	2.22166e+08	2.42149e+08	2.21754e+08	3.00941e+08	222334940
PE(18:0/22:5)-H	792.555	C45 H79 O8 N1 P1	13.7292	3.54463e+08	2.10307e+08	2.50959e+08	2.21846e+08	1.90347e+08	1.85524e+08	3.55039e+08	2.90854e+08	3.62017e+08	2.2671e+08
PE(18:1/18:1)-H	742.539	C41 H77 O8 N1 P1	13.7978	8.43598e+08	3.92357e+08	5.36474e+08	4.5772e+08	5.21238e+08	1.89327e+08	1.25231e+08	1.06549e+08	1.24564e+08	1.36567e+08
PE(18:0/16:0)-H	718.539	C39 H77 O8 N1 P1	15.0767	5.07149e+07	2.61152e+07	3.01188e+07	1.98776e+07	2.34535e+07	7.32674e+08	1.08063e+09	7.63307e+08	9.45143e+08	5.5118e+08
PE(16:0/16:0)-H	690.508	C37 H73 O8 N1 P1	13.6387	9.69003e+07	4.54817e+07	6.19631e+07	3.88761e+07	4.64721e+07	7.7397e+08	1.02245e+09	7.39984e+08	8.97313e+08	5.43767e+08
PE(18:1p/22:6)-H	772.529	C45 H75 O7 N1 P1	12.6364	1.02745e+09	4.97104e+08	7.25579e+08	5.49537e+08	5.336e+08	2.50219e+08	3.59579e+08	2.40866e+08	3.44585e+08	2.30521e+08
PE(18:1p/22:5)-H	774.544	C45 H77 O7 N1 P1	13.5794	1.16829e+09	4.89455e+08	7.17622e+08	4.63376e+08	6.78878e+08	2.96633e+08	3.66947e+08	2.37148e+08	3.45796e+08	3.1773e+08
PE(18:1p/22:4)-H	776.56	C45 H79 O7 N1 P1	14.0824	1.08779e+09	5.60451e+08	7.76063e+08	5.49149e+08	7.00211e+08	2.8333e+08	4.19427e+08	2.65199e+08	3.73199e+08	2.86828e+08
PE(18:1/22:5)-H	790.539	C45 H77 O8 N1 P1	12.9726	1.4412e+09	5.96415e+08	8.1545e+08	5.75879e+08	8.03468e+08	2.47231e+08	2.20885e+08	1.47927e+08	2.41165e+08	2.29321e+08
PE(18:1/20:4)-H	764.524	C43 H75 O8 N1 P1	12.4009	1.15555e+09	5.57592e+08	7.49161e+08	5.75768e+08	6.97e+08	3.04161e+08	3.68267e+08	2.86914e+08	4.0058e+08	2.42248e+08
PE(18:0/22:6)-H	790.539	C45 H77 O8 N1 P1	13.3216	7.52083e+08	4.12817e+08	5.20441e+08	4.25554e+08	3.62056e+08	4.39846e+08	7.84106e+08	4.94891e+08	7.16336e+08	4.73337e+08
PE(16:0/22:4)-H	766.539	C43 H77 O8 N1 P1	13.336	1.04747e+09	5.95205e+08	8.177e+08	4.48745e+08	5.6981e+08	4.03417e+08	5.47942e+08	3.57704e+08	4.88281e+08	3.688e+08
PE(18:0p/22:4)-H	778.576	C45 H81 O7 N1 P1	15.4546	1.45891e+09	6.52708e+08	1.02403e+09	5.05057e+08	7.61139e+08	3.59393e+08	6.53182e+08	4.36081e+08	6.42104e+08	4.87371e+08
PE(16:0p/22:4)-H	750.544	C43 H77 O7 N1 P1	14.0084	1.92582e+09	3.32868e+07	1.55066e+09	3.4347e+07	1.29721e+09	6.57982e+08	1.0099e+09	1.64596e+07	1.04776e+09	2.83381e+07
PE(18:0p/22:6)-H	774.544	C45 H77 O7 N1 P1	13.9548	1.59065e+09	9.22119e+08	1.24262e+09	8.74052e+08	8.70203e+08	3.91839e+08	5.99617e+08	3.95592e+08	5.72437e+08	4.13212e+08
PE(18:0/22:4)-H	794.571	C45 H81 O8 N1 P1	14.7103	1.33483e+09	7.06252e+08	9.37579e+08	5.91483e+08	6.96639e+08	6.61865e+08	1.08594e+09	7.2007e+08	1.04532e+09	6.80158e+08
PE(18:1p/20:4)-H	748.529	C43 H75 O7 N1 P1	13.07	1.46903e+09	7.34511e+08	1.02149e+09	7.83548e+08	8.90167e+08	6.88664e+08	9.79873e+08	6.9291e+08	9.33223e+08	6.84612e+08
PE(16:0p/18:1)-H	700.529	C39 H75 O7 N1 P1	14.471	1.69452e+09	8.76235e+08	1.22101e+09	7.76298e+08	1.018e+09	6.52819e+08	8.48571e+08	5.74812e+08	7.85523e+08	6.05138e+08
PE(18:0p/22:5)-H	776.56	C45 H79 O7 N1 P1	14.9528	2.13826e+09	9.48717e+08	1.38869e+09	8.06084e+08	1.32406e+09	6.48379e+08	8.62223e+08	5.69053e+08	8.08713e+08	7.53362e+08
PE(16:0/20:4)-H	738.508	C41 H73 O8 N1 P1	12.3353	2.45591e+09	1.19456e+09	1.58059e+09	1.04264e+09	1.35012e+09	8.44511e+08	8.51375e+08	5.89029e+08	8.42938e+08	6.318e+08
PE(16:0p/22:6)-H	746.513	C43 H73 O7 N1 P1	12.5692	2.81998e+09	1.44931e+09	2.06694e+09	1.35257e+09	1.48573e+09	7.4391e+08	8.37208e+08	6.0999e+08	8.99508e+08	6.54459e+08
PE(18:0p/20:4)-H	750.544	C43 H77 O7 N1 P1	14.4296	2.35196e+09	1.1907e+09	1.66944e+09	1.03749e+09	1.59188e+09	1.07018e+09	1.45017e+09	9.89431e+08	1.33036e+09	1.05433e+09
PE(18:0/18:1)-H	744.555	C41 H79 O8 N1 P1	15.1591	2.18093e+09	9.78545e+08	1.28663e+09	1.02253e+09	1.10845e+09	1.74115e+09	2.09639e+09	1.50527e+09	1.92063e+09	1.42438e+09
PE(16:0p/22:5)-H	748.529	C43 H75 O7 N1 P1	13.5353	3.55747e+09	1.63743e+09	2.3384e+09	1.42432e+09	2.16151e+09	1.13133e+09	1.40932e+09	9.19243e+08	1.30363e+09	1.30214e+09
PE(16:0/18:1)-H	716.524	C39 H75 O8 N1 P1	13.7207	2.84056e+09	1.58718e+09	2.01604e+09	1.56741e+09	1.79872e+09	1.83742e+09	1.6107e+09	1.24877e+09	1.54914e+09	1.34867e+09
PE(16:0p/20:4)-H	722.513	C41 H73 O7 N1 P1	13.0466	3.52569e+09	1.6695e+09	2.38014e+09	1.43733e+09	2.03634e+09	1.74889e+09	2.0303e+09	1.28431e+09	1.87973e+09	1.49482e+09
PE(18:0/20:4)-H	766.539	C43 H77 O8 N1 P1	13.7342	3.37033e+09	1.72072e+09	2.1844e+09	1.60427e+09	1.7813e+09	1.67506e+09	2.29137e+09	1.77409e+09	2.17173e+09	1.66513e+09
PE(16:0/22:5)-H	764.524	C43 H75 O8 N1 P1	12.9016	3.83731e+09	2.13224e+09	2.64479e+09	1.68369e+09	2.29319e+09	1.97909e+09	1.99921e+09	1.37034e+09	2.10103e+09	1.88511e+09
PE(18:0/22:5)-H	792.555	C45 H79 O8 N1 P1	14.2543	2.96732e+09	1.38446e+09	1.86974e+09	1.24851e+09	1.58684e+09	2.23632e+09	3.23679e+09	2.25181e+09	2.92061e+09	2.55858e+09
PG(16:0/22:4)-H	797.534	C44 H78 O10 N0 P1	10.806	1.50664e+06	903701	960922	2.10808e+06	2.17921e+06	1.96106e+07	2.044e+07	9.52751e+06	1.40682e+07	9.86637e+06
PG(16:1/22:6)-H	791.487	C44 H72 O10 N0 P1	7.83551	7.95809e+06	6.78003e+06	8.44938e+06	5.30277e+06	5.90794e+06	1.15012e+07	1.09237e+07	5.34895e+06	1.04293e+07	1.12029e+07
PG(16:0/17:0)-H	735.518	C39 H76 O10 N0 P1	11.4675	818728	319494	369646	22682	337825	1.5981e+07	2.20369e+07	1.54038e+07	2.0881e+07	1.02274e+07
PG(16:0/16:1)-H	719.487	C38 H72 O10 N0 P1	9.04056	182749	796582	910589	692487	453580	1.58215e+07	1.92428e+07	1.04348e+07	1.64488e+07	2.18016e+07
PG(18:0/22:5)-H	823.549	C46 H80 O10 N0 P1	10.7377	1.55984e+07	1.31835e+06	2.44707e+06	1.56269e+06	2.17921e+06	8.40119e+06	1.40178e+07	8.73557e+06	2.6863e+07	1.31925e+07
PG(16:0/22:5)-H	795.518	C44 H76 O10 N0 P1	9.95472	2.36042e+06	1.39047e+06	1.63897e+06	839203	1.62781e+06	1.04245e+07	2.35582e+07	1.27557e+07	2.09997e+07	3.61142e+07
PG(16:0/20:4)-H	769.503	C42 H74 O10 N0 P1	9.09872	817537	586941	627881	626230	726164	2.85353e+07	5.06474e+07	2.69832e+07	4.90077e+06	3.70299e+06
PG(22:4/22:6)-H	869.534	C50 H78 O10 N0 P1	8.68932	3.20452e+07	1.01884e+07	1.67305e+07	9.95251e+06	1.54508e+07	4.78458e+06	1.05011e+07	4.71182e+06	1.01543e+07	6.2039e+06
PG(18:0/18:3)-H	771.518	C42 H76 O10 N0 P1	10.5298	1.82104e+06	776088	727515	707314	632964	1.62725e+07	4.11513e+07	2.41949e+07	1.95003e+07	2.26798e+07
PG(16:0/14:0)-H	693.471	C36 H70 O10 N0 P1	9.74026	1.13586e+06	908334	933300	665938	647214	2.73048e+07	3.74429e+07	2.00421e+07	3.16694e+07	2.01356e+07
PG(18:1/18:1)-H	773.534	C42 H78 O10 N0 P1	10.4275	6.66569e+06	9.81907e+06	1.10729e+07	1.6311e+07	9.10531e+06	1.68838e+07	4.27805e+07	3.1347e+07	3.99692e+07	4.28059e+07
PG(16:0/20:4)-H	769.503	C42 H74 O10 N0 P1	9.91167	1.17778e+07	4.91868e+06	7.0084e+06	3.69851e+06	5.16785e+06	3.7614e+07	5.49815e+07	2.96e+07	4.46644e+07	2.92716e+07
PG(18:0/18:1)-H	775.549	C42 H80 O10 N0 P1	11.7552	1.57377e+07	942756	606480	467930	1.25712e+06	2.61245e+07	6.89792e+07	1.87008e+07	5.6028e+07	6.81923e+07
PG(18:1/18:1)-H	773.534	C42 H78 O10 N0 P1	11.3803	1.13669e+07	5.29252e+06	6.82318e+06	5.77555e+06	7.80946e+06	3.29793e+07	8.09409e+07	1.25274e+07	5.74111e+07	5.90299e+07
PG(16:0/18:1)-H	747.518	C40 H76 O10 N0 P1	10.2696	1.7493e+06	4.91531e+06	4.65937e+06	4.20193e+06	2.88738e+06	5.8333e+07	7.19269e+07	3.90944e+07	6.57742e+07	6.59746e+07
PG(18:0/20:4)-H	797.534	C44 H78 O10 N0 P1	11.2032	7.03089e+06	3.32694e+06	4.57121e+06	2.33645e+06	3.56468e+06	6.87737e+07	1.01576e+08	6.01226e+07	8.60924e+07	5.76989e+07
PG(16:0/16:0)-H	721.503	C38 H74 O10 N0 P1	10.1416	400169	928011	625430	509134	340680	7.36857e+07	1.00368e+08	5.66776e+07	9.03226e+07	7.14967e+07
PG(18:1/22:5)-H	821.534	C46 H78 O10 N0 P1	9.71116	4.63379e+07	3.23826e+07	4.27229e+07	3.33949e+07	4.39515e+07	2.65779e+07	4.96863e+07	2.58157e+07	4.70312e+07	5.5275e+07
PG(16:0/22:5)-H	795.518	C44 H76 O10 N0 P1	9.58555	8.22762e+06	6.97633e+06	7.84512e+06	4.75317e+06	7.25594e+06	8.40656e+07	9.62623e+07	4.91438e+07	8.11741e+07	8.36686e+07
PG(16:0/16:0)-H	721.503	C38 H74 O10 N0 P1	12.0252	2.20906e+07	1.042e+07	1.39781e+07	1.4007e+07	1.19718e+07	7.55981e+07	1.03293e+08	6.65581e+07	9.95612e+07	7.07012e+07
PG(18:1/22:6)-H	819.518	C46 H76 O10 N0 P1	8.92452	8.9515e+07	4.76237e+07	6.98959e+07	5.85996e+07	6.51444e+07	4.32453e+07	4.63503e+07	2.58076e+07	5.12556e+07	4.57881e+07
PG(16:0/22:6)-H	793.503	C44 H74 O10 N0 P1	8.7826	1.34596e+07	9.08615e+06	1.1455e+07	7.99176e+06	1.00257e+07	8.43041e+07	1.36022e+08	7.13806e+07	1.74311e+08	1.32589e+08
PG(22:5/22:5)-H	869.534	C50 H78 O10 N0 P1	9.07233	1.59652e+08	6.06988e+07	1.02983e+08	4.14057e+07	1.59648e+08	3.18755e+07	4.24496e+07	2.0014e+07	4.54138e+07	4.63889e+07
PG(22:6/22:6)-H	865.503	C50 H74 O10 N0 P1	7.65273	4.34744e+08	9.55153e+07	1.96675e+08	9.46399e+07	2.02157e+08	5.0918e+07	7.70804e+07	3.54613e+07	7.73845e+07	5.38075e+07
PG(18:0/18:1)-H	775.549	C42 H80 O10 N0 P1	12.4094	4.60644e+07	1.32223e+07	1.31816e+07	8.63564e+06	1.07156e+07	3.53452e+08	2.99436e+08	1.49781e+08	2.32572e+08	2.60046e+08
PG(22:5/22:6)-H	867.518	C50 H76 O10 N0 P1	8.33976	5.49839e+08	1.23292e+08	2.80879e+08	1.24238e+08	2.84566e+08	6.6221e+07	1.1333e+08	5.80869e+07	1.12414e+08	9.88471e+07
PG(16:0/18:1)-H	747.518	C40 H76 O10 N0 P1	11.1321	2.26021e+08	8.62132e+07	1.20532e+08	8.52444e+07	1.06255e+08	4.42181e+08	5.50959e+08	2.84604e+08	4.22812e+08	3.39221e+08
PG(18:0/16:0)-H	749.534	C40 H78 O10 N0 P1	12.3027	5.43729e+06	9.63846e+06	5.5888e+06	2.7255e+06	2.26353e+06	1.75444e+09	2.84638e+09	1.57747e+09	2.2082e+09	1.36248e+09
PG(16:0/16:0)-H	721.503	C38 H74 O10 N0 P1	11.0136	1.33416e+07	1.94053e+07	1.28937e+07	7.54283e+06	6.42143e+06	2.29088e+09	2.93272e+09	1.75323e+09	2.35199e+09	1.43691e+09
PI(18:0/18:0)-H	865.581	C45 H86 O13 N0 P1	13.2153	5.295e+07	9.27204e+06	1.46237e+07	8.10861e+06	1.29291e+07	5.33982e+07	4.45812e+07	3.76311e+07	4.60449e+07	3.23729e+07
PI(18:0/18:1)-H	863.566	C45 H84 O13 N0 P1	12.518	1.15763e+07	4.83008e+06	6.56874e+06	4.83144e+06	4.35536e+06	1.09698e+08	9.83954e+07	5.53871e+07	2.61909e+07	5.59674e+07
PI(16:0/20:5)-H	855.503	C45 H76 O13 N0 P1	8.79995	1.73463e+07	8.45142e+06	1.09696e+07	7.68651e+06	7.91773e+06	6.35447e+07	8.82787e+07	5.50977e+07	8.04288e+07	5.20573e+07
PI(16:0/20:4)-H	857.519	C45 H78 O13 N0 P1	9.29175	1.51684e+08	2.55236e+07	7.35175e+07	5.24866e+06	7.06336e+06	2.97143e+07	3.2803e+07	1.5502e+07	2.85164e+07	2.28385e+07
PI(16:0/22:6)-H	881.519	C47 H78 O13 N0 P1	9.28122	5.08878e+07	2.67659e+07	3.38794e+07	1.93714e+07	2.14454e+07	4.76704e+07	7.17905e+07	3.37429e+07	5.83914e+07	4.19209e+07
PI(16:0/18:2)-H	833.519	C43 H78 O13 N0 P1	9.8316	2.35261e+07	1.30021e+07	1.39043e+07	3.77038e+07	1.18595e+07	7.12177e+07	8.82526e+07	4.69608e+07	7.68835e+07	5.75054e+07
PI(18:0/18:2)-H	861.55	C45 H82 O13 N0 P1	11.1521	5.14826e+06	2.61281e+06	2.66656e+06	2.46975e+06	2.17474e+06	1.0899e+08	1.22471e+08	7.97559e+07	9.72208e+07	8.79598e+07
PI(18:0/22:5)-H	911.566	C49 H84 O13 N0 P1	10.9277	2.86094e+07	1.4226e+07	1.66454e+07	1.42178e+07	1.51536e+07	6.49451e+07	1.13239e+08	7.37465e+07	1.06732e+08	6.5155e+07
PI(17:0/20:4)-H	871.534	C46 H80 O13 N0 P1	10.2819	1.53589e+08	5.17871e+07	7.87096e+07	4.59405e+07	7.29386e+07	3.83723e+07	5.3463e+07	2.96927e+07	4.9075e+07	3.48914e+07
PI(16:0/20:3)-H	859.534	C45 H80 O13 N0 P1	10.165	5.18828e+07	2.90469e+07	3.27003e+07	2.49349e+07	2.44377e+07	1.07961e+08	1.2644e+08	7.2204e+07	1.13072e+08	7.90209e+07
PI(18:0/20:3)-H	887.566	C47 H84 O13 N0 P1	11.8902	1.63974e+08	4.20433e+07	5.64364e+07	6.17776e+07	6.02779e+07	1.26725e+08	9.50423e+07	6.2505e+07	8.84784e+07	8.72567e+07
PI(16:0/22:4)-H	885.55	C47 H82 O13 N0 P1	10.5542	1.26069e+08	6.69375e+07	6.6464e+07	3.80323e+07	6.60623e+07	1.60058e+08	2.64788e+08	1.42347e+08	2.11804e+08	1.52153e+08
PI(18:0/20:3)-H	887.566	C47 H84 O13 N0 P1	11.4643	8.27103e+07	2.98151e+07	3.28124e+07	3.5327e+07	3.42765e+07	1.93717e+08	3.18674e+08	1.76754e+08	2.70711e+08	1.81689e+08
PI(16:0/16:1)-H	807.503	C41 H76 O13 N0 P1	9.56528	2.91681e+08	1.54073e+08	2.04059e+08	1.23729e+08	1.27612e+08	9.91811e+07	1.25649e+08	7.28832e+07	1.152e+08	8.03113e+07
PI(18:0/22:5)-H	911.566	C49 H84 O13 N0 P1	11.4349	7.57387e+07	3.00831e+07	3.14801e+07	2.72646e+07	4.09528e+07	2.68947e+08	2.83324e+08	1.59426e+08	2.46585e+08	2.49105e+08
PI(18:0/22:4)-H	913.581	C49 H86 O13 N0 P1	11.8132	1.0776e+08	3.88573e+07	4.90309e+07	3.69743e+07	4.74331e+07	2.41311e+08	3.80787e+08	2.09541e+08	2.9663e+08	2.67825e+08
PI(16:0/16:0)-H	809.519	C41 H78 O13 N0 P1	10.7573	5.23102e+07	6.68038e+07	9.42719e+07	5.56031e+07	9.10387e+07	3.01925e+08	3.56337e+08	2.11222e+08	2.83651e+08	1.65491e+08
PI(18:0/18:1)-H	863.566	C45 H84 O13 N0 P1	12.1585	2.92283e+07	1.79816e+07	1.99621e+07	1.70328e+07	1.2663e+07	4.15392e+08	4.90097e+08	2.9385e+08	3.91301e+08	3.19266e+08
PI(18:1/20:4)-H	883.534	C47 H80 O13 N0 P1	10.0783	1.20215e+08	5.37276e+07	6.46135e+07	5.15009e+07	5.899e+07	3.54415e+08	4.76069e+08	2.54731e+08	4.21969e+08	3.29015e+08
PI(16:0/18:1)-H	835.534	C43 H80 O13 N0 P1	10.8327	1.95599e+08	1.24186e+08	1.55356e+08	1.24852e+08	1.02396e+08	4.18776e+08	4.59799e+08	3.00965e+08	3.99544e+08	3.36293e+08
PI(18:0/16:0)-H	837.55	C43 H82 O13 N0 P1	12.0686	1.94669e+08	1.11679e+08	1.18546e+08	8.66016e+07	1.26483e+08	4.4258e+08	5.79073e+08	3.98321e+08	4.9656e+08	2.89465e+08
PI(18:1/20:4)-H	883.534	C47 H80 O13 N0 P1	9.685	7.05183e+08	3.54882e+08	4.53329e+08	3.68391e+08	3.91164e+08	1.82147e+08	2.49451e+08	1.51527e+08	2.44293e+08	1.73915e+08
PI(16:0/20:4)-H	857.519	C45 H78 O13 N0 P1	9.61352	1.58498e+09	8.95933e+08	1.24583e+09	7.03116e+08	1.02448e+09	6.6118e+08	7.74781e+08	4.44535e+08	7.23369e+08	5.22509e+08
PI(18:0/20:4)-H	885.55	C47 H82 O13 N0 P1	10.8922	5.89858e+09	2.26036e+09	3.51706e+09	2.21679e+09	3.11603e+09	2.58096e+09	3.26543e+09	1.92423e+09	2.87953e+09	2.268e+09
PS(16:0/22:5)-H	808.513	C44 H75 O10 N1 P1	11.0292	9.90263e+07	4.85416e+07	8.63226e+07	5.43952e+07	5.69409e+07	3.74989e+07	3.37773e+07	2.80147e+07	2.03687e+07	3.99514e+07
PS(16:0/20:3)-H	784.513	C42 H75 O10 N1 P1	10.4242	1.27672e+08	4.47621e+07	5.5736e+07	4.16157e+07	4.38008e+07	4.8604e+07	7.88592e+07	4.80035e+07	7.31581e+07	5.1131e+07
PS(18:1/22:5)-H	834.529	C46 H77 O10 N1 P1	10.4655	1.50225e+08	6.46168e+07	9.55853e+07	6.70449e+07	8.08509e+07	4.98328e+07	6.43389e+07	3.69338e+07	1.69098e+07	3.65654e+07
PS(16:0/22:5)-H	808.513	C44 H75 O10 N1 P1	9.87289	1.96879e+08	9.79106e+07	1.08447e+08	9.65927e+07	9.45605e+07	2.26709e+07	6.32774e+07	3.89805e+07	5.52802e+07	6.59612e+07
PS(18:0/20:3)-H	812.545	C44 H79 O10 N1 P1	11.7564	2.19318e+08	8.92133e+07	1.24857e+08	1.64545e+08	1.05641e+08	8.32966e+07	1.48137e+08	7.61639e+07	1.43034e+08	7.13101e+07
PS(18:1/18:1)-H	786.529	C42 H77 O10 N1 P1	11.6384	2.62288e+08	2.72026e+07	4.28836e+07	1.4534e+08	1.52512e+08	1.21337e+08	1.8377e+08	8.52045e+07	1.61115e+08	1.02479e+08
PS(18:1/18:1)-H	786.529	C42 H77 O10 N1 P1	11.3397	2.55307e+08	7.62635e+07	1.64133e+08	1.41151e+08	1.50294e+08	1.19804e+08	1.53063e+08	1.13291e+08	1.61188e+08	1.30609e+08
PS(18:0/22:5)-H	836.545	C46 H79 O10 N1 P1	11.2194	1.37152e+08	1.67216e+08	1.95317e+08	1.54821e+08	1.62346e+08	1.00704e+08	1.91067e+08	1.30317e+08	1.78193e+08	1.12542e+08
PS(18:0/18:1)-H	788.545	C42 H79 O10 N1 P1	13.521	2.97285e+08	2.20919e+08	2.84178e+08	2.40548e+08	1.00995e+08	6.79787e+07	1.06146e+08	5.92573e+07	1.00956e+08	7.0818e+07
PS(16:0/22:4)-H	810.529	C44 H77 O10 N1 P1	10.7322	2.73576e+08	1.19656e+08	2.46261e+08	1.10991e+08	1.16215e+08	1.80977e+08	2.26339e+08	1.32739e+08	1.95482e+08	1.177e+08
PS(16:0/20:4)-H	782.498	C42 H73 O10 N1 P1	9.79369	6.66877e+08	2.47705e+08	3.68596e+08	1.89463e+08	3.19066e+08	6.18994e+07	8.00953e+07	5.24678e+07	7.9274e+07	5.61943e+07
PS(18:0/22:6)-H	834.529	C46 H77 O10 N1 P1	10.7585	3.46993e+08	2.2406e+08	2.47752e+08	2.1094e+08	1.92202e+08	1.7278e+08	2.3958e+08	2.0694e+08	2.78504e+08	2.36441e+08
PS(16:0/22:6)-H	806.498	C44 H73 O10 N1 P1	9.42953	5.65727e+08	3.07222e+08	4.02302e+08	2.46559e+08	2.6141e+08	1.54246e+08	1.81017e+08	1.20283e+08	1.75166e+08	1.22082e+08
PS(16:0/22:5)-H	808.513	C44 H75 O10 N1 P1	10.3142	7.93164e+08	3.79941e+08	5.60788e+08	2.94387e+08	4.6605e+08	2.41991e+08	2.81058e+08	1.76372e+08	2.6066e+08	2.07909e+08
PS(18:0/20:4)-H	810.529	C44 H77 O10 N1 P1	11.1912	1.10075e+09	5.10121e+08	6.67974e+08	4.40174e+08	6.41185e+08	1.75607e+08	2.43176e+08	1.88853e+08	2.36632e+08	2.00015e+08
PS(18:0/22:4)-H	838.56	C46 H81 O10 N1 P1	12.0966	8.13806e+08	4.3844e+08	6.14901e+08	3.68184e+08	5.74448e+08	3.74137e+08	5.53346e+08	3.65834e+08	5.77012e+08	2.57371e+08
PS(16:0/18:1)-H	760.513	C40 H75 O10 N1 P1	11.0688	1.25924e+09	7.05294e+08	8.65579e+08	4.97294e+08	7.86034e+08	3.0878e+08	4.25209e+08	2.84864e+08	4.1933e+08	3.84136e+08
PS(18:0/22:5)-H	836.545	C46 H79 O10 N1 P1	11.7243	1.65521e+09	5.13795e+08	6.90956e+08	4.58276e+08	6.16389e+08	4.27488e+08	6.01325e+08	3.51459e+08	5.51831e+08	4.5982e+08
PS(18:0/18:1)-H	788.545	C42 H79 O10 N1 P1	12.4774	2.02616e+09	7.21406e+08	1.04651e+09	7.68062e+08	8.88846e+08	3.863e+08	6.39582e+08	3.03897e+08	5.8362e+08	4.6528e+08
PS(18:0/18:1)-H	788.545	C42 H79 O10 N1 P1	12.739	1.94471e+09	7.60987e+08	1.08464e+09	8.33007e+08	8.92904e+08	3.98844e+08	6.45271e+08	4.15329e+08	5.88562e+08	4.73049e+08
SM(d20:0/16:0)+CH3COO	791.628	C43 H88 O8 N2 P1	13.9666	4.03463e+07	1.75187e+07	2.3372e+07	1.35844e+07	1.87743e+07	2.21095e+07	2.34066e+07	1.52839e+07	2.1861e+07	1.49481e+07
SM(d20:0/18:2)+CH3COO	815.628	C45 H88 O8 N2 P1	13.5133	4.53074e+07	2.49143e+07	3.45825e+07	3.63174e+07	4.22433e+07	9.93764e+06	1.185e+07	1.0211e+07	1.08902e+07	1.05009e+07
SM(d18:1/24:0)+CH3COO	873.707	C49 H98 O8 N2 P1	16.9341	8.25335e+07	2.27098e+07	3.15385e+07	2.23013e+07	2.43716e+07	1.66382e+07	1.8238e+07	1.11923e+07	1.86756e+07	1.46021e+07
SM(d16:0/25:2)+CH3COO	857.675	C48 H94 O8 N2 P1	15.77	7.25853e+07	2.4457e+07	4.15474e+07	3.54663e+07	3.57877e+07	2.19355e+07	2.72682e+07	2.05673e+07	2.47068e+07	1.82967e+07
SM(d16:1/16:0)+CH3COO	733.55	C39 H78 O8 N2 P1	10.1852	1.28391e+08	5.63373e+07	7.06072e+07	5.16701e+07	6.01409e+07	4.09273e+07	5.79623e+07	3.28281e+07	5.37555e+07	3.44888e+07
SM(d18:1/18:1)+CH3COO	787.597	C43 H84 O8 N2 P1	12.0291	1.06467e+08	5.32399e+07	7.25613e+07	4.5663e+07	6.71856e+07	6.84393e+07	5.60828e+07	3.37408e+07	7.90998e+07	5.76204e+07
SM(d16:0/25:2)+CH3COO	857.675	C48 H94 O8 N2 P1	15.5015	2.36162e+08	7.64374e+07	1.09184e+08	9.07025e+07	9.20464e+07	3.40829e+07	4.99061e+07	3.13763e+07	5.04388e+07	3.30765e+07
SM(d18:1/17:0)+CH3COO	775.597	C42 H84 O8 N2 P1	12.6381	1.82735e+08	8.8894e+07	1.17057e+08	8.70022e+07	1.04807e+08	5.1673e+07	7.54809e+07	4.65798e+07	7.0333e+07	5.06693e+07
SM(d16:0/25:1)+CH3COO	859.691	C48 H96 O8 N2 P1	17.2389	2.40304e+08	7.2167e+07	1.12458e+08	7.93559e+07	8.82106e+07	5.59767e+07	7.73727e+07	4.24566e+07	7.57603e+07	5.00624e+07
SM(d18:1/22:1)+CH3COO	843.66	C47 H92 O8 N2 P1	14.7514	2.33855e+08	1.0778e+08	1.38324e+08	1.06418e+08	1.2336e+08	5.78156e+07	7.95539e+07	1.92979e+07	7.50934e+07	5.61391e+07
SM(d22:1/18:1)+CH3COO	843.66	C47 H92 O8 N2 P1	15.0044	2.59099e+08	1.25269e+08	1.75561e+08	1.31289e+08	1.40989e+08	5.3555e+07	7.92525e+07	4.71096e+07	7.50934e+07	5.37019e+07
SM(d18:1/16:1)+CH3COO	759.566	C41 H80 O8 N2 P1	10.3842	3.83937e+08	1.97681e+08	2.67538e+08	1.75408e+08	2.21387e+08	1.5295e+08	2.53444e+08	1.48763e+08	2.19098e+08	1.62249e+08
SM(d20:0/18:1)+CH3COO	817.644	C45 H90 O8 N2 P1	14.8632	5.62225e+08	2.46368e+08	3.45816e+08	2.28152e+08	3.03879e+08	1.17195e+08	1.51372e+08	9.73279e+07	1.46986e+08	1.16325e+08
SM(d18:0/16:0)+CH3COO	763.597	C41 H84 O8 N2 P1	12.4721	4.25356e+08	1.72727e+08	1.33148e+08	1.4971e+08	1.71822e+08	3.79333e+08	3.59993e+08	3.53635e+08	2.78645e+08	3.15874e+08
SM(d18:2/24:0)+CH3COO	871.691	C49 H96 O8 N2 P1	16.5511	7.5614e+08	3.18734e+08	4.52529e+08	3.93551e+08	4.18806e+08	1.69017e+08	2.032e+08	1.29246e+08	1.89271e+08	1.50223e+08
SM(d18:1/18:0)+CH3COO	789.613	C43 H86 O8 N2 P1	13.392	7.07348e+08	4.48769e+08	5.58279e+08	3.72599e+08	4.71313e+08	2.44422e+08	2.82629e+08	2.14409e+08	2.82253e+08	2.34521e+08
SM(d18:2/24:1)+CH3COO	869.675	C49 H94 O8 N2 P1	14.8817	1.169e+09	5.04232e+08	7.22526e+08	5.65066e+08	6.22317e+08	1.4977e+08	2.82448e+08	1.75469e+08	2.7015e+08	1.92543e+08
SM(d18:1/24:0)+CH3COO	873.707	C49 H98 O8 N2 P1	18.0451	1.48646e+09	5.60732e+08	7.68177e+08	6.21264e+08	6.89785e+08	3.19458e+08	3.54268e+08	2.08697e+08	3.36964e+08	2.44963e+08
SM(d22:0/18:1)+CH3COO	845.675	C47 H94 O8 N2 P1	16.4166	1.58649e+09	6.46099e+08	8.62906e+08	6.08671e+08	7.43973e+08	4.23961e+08	4.96911e+08	2.86853e+08	4.64881e+08	3.67782e+08
SM(d18:1/24:1)+CH3COO	871.691	C49 H96 O8 N2 P1	16.2465	8.12913e+06	1.54203e+09	1.59248e+09	1.73044e+09	2.00394e+09	6.95868e+08	9.53309e+08	5.35572e+08	7.72109e+08	7.33512e+08
SM(d18:1/16:0)+CH3COO	761.581	C41 H82 O8 N2 P1	11.8449	3.94842e+09	2.08051e+09	2.73781e+09	2.02839e+09	2.41276e+09	1.59548e+09	2.01528e+09	1.29659e+09	1.83474e+09	1.48723e+09

## Sheet: ESI+
LipidIon	CalcMz	IonFormula	Rt	BSA1	BSA2	BSA3	BSA4	BSA5	PA1	PA2	PA3	PA4	PA5
AGlcSiE(16:0)+NH4	832.702	C51 H94 O7 N1	20.3153	2.0046e+07	6.64472e+06	2734.14	2.9665e+06	90565.5	4.18347e+07	144310	0	118272	0
AGlcSiE(18:0)+NH4	860.734	C53 H98 O7 N1	21.5145	3.73747e+07	1.55058e+07	1.96698e+06	1.10009e+07	113584	1.04631e+08	1.50503e+06	755354	1.47173e+06	1.35968e+06
AGlcSiE(18:2)+NH4	856.702	C53 H94 O7 N1	18.9523	3.17507e+07	3.89866e+06	486617	5.68932e+06	102509	5.72914e+07	547350	155016	304491	31229.4
AcCa(16:1)+H	398.326	C23 H44 O4 N1	2.473	2.5374e+08	3.43865e+07	6.22505e+07	2.65228e+08	1.49447e+08	75236217	4.88361e+07	3.92563e+07	6.2118e+07	5.38456e+07
AcCa(18:1)+H	426.358	C25 H48 O4 N1	2.64161	2.40645e+07	4.46444e+06	1.13546e+07	1.23056e+07	8.17713e+06	3.42515e+06	4.40946e+06	4.35817e+06	1.31421e+07	9.38797e+06
AcCa(18:0)+H	428.373	C25 H50 O4 N1	3.95423	3.37658e+07	9.16163e+06	1.49938e+07	7.02901e+06	1.37656e+07	1.05854e+08	1.29321e+08	7.07757e+07	1.07144e+08	7.14537e+07
AcCa(16:0)+H	400.342	C23 H46 O4 N1	2.44007	4.18093e+07	1.1622e+07	2.50866e+07	8.05719e+06	9.94054e+06	2.45287e+08	2.83047e+08	2.09938e+08	2.53972e+08	1.86069e+08
Cer(d18:1/19:0)+H	580.566	C37 H74 O3 N1	16.0728	7.20336e+06	2.29022e+06	3.66822e+06	2.79015e+06	4.80295e+06	3.9381e+07	5.10206e+07	3.0922e+07	3.86036e+07	2.55316e+07
Cer(d18:0/24:1)+H	650.645	C42 H84 O3 N1	19.1204	9.76104e+06	2.33076e+06	2.83409e+06	3.35176e+06	3.49427e+06	6.52348e+07	5.15791e+07	2.94875e+07	4.05236e+07	2.18231e+07
Cer(d18:1/16:0)+H	538.519	C34 H68 O3 N1	15.1489	5.59521e+06	1.9063e+06	2.90608e+06	2.2632e+06	3.04676e+06	5.19617e+07	3.94511e+07	5.22024e+07	3.12597e+07	4.28897e+07
Cer(d18:1/26:1)+H	676.66	C44 H86 O3 N1	20.117	6.34451e+07	1.92714e+07	2.62294e+07	2.08903e+07	2.32212e+07	3.01985e+07	3.01017e+07	1.60111e+07	2.51149e+07	1.78846e+07
Cer(d17:1/16:0)+H	524.504	C33 H66 O3 N1	12.9693	3.84875e+06	3.04536e+06	4.9366e+06	4.09262e+06	5.25619e+06	4.62945e+07	6.64068e+07	5.05368e+07	4.78855e+07	4.42625e+07
Cer(d18:1/26:0)+H	678.676	C44 H88 O3 N1	21.5436	4.92489e+07	1.78183e+07	2.54317e+07	2.16122e+07	1.88471e+07	4.39711e+07	3.83239e+07	2.27872e+07	3.32769e+07	2.32109e+07
Cer(d18:2/24:2)+H	644.598	C42 H78 O3 N1	15.4855	3.32468e+07	1.76228e+07	2.72218e+07	1.78094e+07	2.14472e+07	3.11175e+07	5.59157e+07	3.4491e+07	5.09452e+07	3.44808e+07
Cer(d18:1/21:0)+H	608.598	C39 H78 O3 N1	17.7364	1.11706e+07	3.71469e+06	5.93561e+06	5.07487e+06	5.85679e+06	6.94262e+07	7.82107e+07	4.62391e+07	6.71768e+07	3.57361e+07
Cer(d18:1/25:1)+H	662.645	C43 H84 O3 N1	19.2616	2.57173e+07	6.95495e+06	1.12106e+07	1.03242e+07	1.03573e+07	6.90123e+07	7.4318e+07	4.30663e+07	6.31099e+07	3.27184e+07
Cer(d18:0/23:0)+H	638.645	C41 H84 O3 N1	20.1525	1.44579e+06	87150.6	122303	173039	102718	9.69328e+07	9.51766e+07	5.56324e+07	7.3485e+07	2.88322e+07
Cer(d18:2/20:0)+H	592.566	C38 H74 O3 N1	15.4094	3.16118e+07	1.78546e+07	2.83249e+07	1.81288e+07	3.0613e+07	4.7135e+07	5.58213e+07	3.86167e+07	5.4114e+07	4.11802e+07
Cer(d18:0/20:0)+H	596.598	C38 H78 O3 N1	17.5598	6.48292e+06	2.28019e+06	3.08675e+06	2.18646e+06	3.01902e+06	1.13171e+08	9.27847e+07	5.48464e+07	7.5657e+07	3.29754e+07
Cer(d18:1/22:1)+H	620.598	C40 H78 O3 N1	16.7726	8.08401e+07	2.90118e+07	4.79192e+07	3.2431e+07	4.8463e+07	5.63552e+07	7.6013e+07	4.38316e+07	6.71163e+07	4.25893e+07
Cer(d18:2/23:0)+H	634.613	C41 H80 O3 N1	17.8625	4.34348e+07	1.18056e+07	2.10113e+07	1.63461e+07	2.09164e+07	6.7828e+07	1.15405e+08	7.11899e+07	9.78728e+07	6.12848e+07
Cer(d18:1/23:1)+H	634.613	C41 H80 O3 N1	17.5792	6.5588e+07	2.1503e+07	3.21767e+07	2.79141e+07	3.4331e+07	9.08636e+07	1.02173e+08	5.87633e+07	8.42081e+07	5.79263e+07
Cer(d18:2/18:0)+H	564.535	C36 H70 O3 N1	13.8675	2.44317e+07	1.68899e+07	2.25048e+07	1.68686e+07	2.3163e+07	1.79866e+08	1.0623e+08	6.63832e+07	9.10522e+07	8.74894e+07
Cer(d18:2/24:1)+H	646.613	C42 H80 O3 N1	17.307	1.3382e+08	4.43085e+07	7.29754e+07	5.98368e+07	7.48354e+07	5.98691e+07	8.00768e+07	3.97279e+07	5.42418e+07	1.48135e+08
Cer(d18:1/17:0)+H	552.535	C35 H70 O3 N1	14.481	2.78097e+07	1.49562e+07	2.03362e+07	1.71852e+07	2.33841e+07	1.28741e+08	1.80168e+08	1.23626e+08	1.52107e+08	1.10576e+08
Cer(d18:2/16:0)+H	536.504	C34 H66 O3 N1	12.3541	4.98482e+07	4.11014e+07	4.85052e+07	3.95902e+07	4.64736e+07	1.16746e+08	2.20039e+08	1.93488e+08	2.11542e+08	2.00041e+08
Cer(d18:0/24:0)+H	652.66	C42 H86 O3 N1	21.0131	1.73451e+07	4.29143e+06	5.03573e+06	7.02165e+06	4.12659e+06	4.87006e+08	4.17185e+08	2.42377e+08	3.12367e+08	1.61098e+08
Cer(d18:0/22:0)+H	624.629	C40 H82 O3 N1	19.2822	1.47122e+07	4.82736e+06	4.90662e+06	4.96124e+06	4.18575e+06	5.83915e+08	4.66516e+08	2.69163e+08	3.62785e+08	1.66811e+08
Cer(d18:2/22:0)+H	620.598	C40 H78 O3 N1	17.0328	1.68247e+08	7.30045e+07	1.14723e+08	7.70073e+07	9.04904e+07	2.83869e+08	3.66046e+08	2.26684e+08	3.12564e+08	2.28426e+08
Cer(d18:0/18:0)+H	568.566	C36 H74 O3 N1	15.8968	1.50409e+07	7.01268e+06	7.16673e+06	3.48781e+06	7.72564e+06	5.23226e+08	6.07411e+08	3.44725e+08	4.91467e+08	2.04645e+08
Cer(d18:1/20:0)+H	594.582	C38 H76 O3 N1	16.8952	1.6366e+08	6.06972e+07	1.05245e+08	6.30452e+07	1.09976e+08	5.37306e+08	5.42747e+08	3.15948e+08	4.44105e+08	3.00693e+08
Cer(d18:1/23:0)+H	636.629	C41 H82 O3 N1	19.4564	1.07604e+08	3.23255e+07	5.64759e+07	4.1697e+07	4.68371e+07	6.8646e+08	7.41515e+08	4.32941e+08	6.09785e+08	3.4496e+08
Cer(d18:2/24:1)+H	646.613	C42 H80 O3 N1	16.8931	6.10152e+08	2.26462e+08	4.21573e+08	2.94627e+08	3.59961e+08	4.33947e+08	7.68591e+08	4.50525e+08	6.79115e+08	4.87368e+08
Cer(d18:0/16:0)+H	540.535	C34 H70 O3 N1	14.2947	3.88324e+07	2.69458e+07	2.41443e+07	2.03704e+07	3.03523e+07	1.05076e+09	1.23447e+09	9.78279e+08	1.1323e+09	5.92701e+08
Cer(d18:2/24:0)+H	648.629	C42 H82 O3 N1	18.7172	7.03117e+08	2.77542e+08	4.32066e+08	3.42685e+08	3.55861e+08	7.59916e+08	8.51692e+08	5.00923e+08	6.81534e+08	5.09883e+08
Cer(d18:1/22:0)+H	622.613	C40 H80 O3 N1	18.5839	5.83681e+08	2.16912e+08	3.19757e+08	1.94646e+08	2.73007e+08	2.79645e+09	2.56561e+09	1.53906e+09	2.10922e+09	1.4352e+09
Cer(d18:1/24:1)+H	648.629	C42 H82 O3 N1	18.4219	1.46863e+09	4.64477e+08	8.28644e+08	5.77666e+08	8.11072e+08	1.91582e+09	2.11222e+09	1.35901e+09	1.87508e+09	1.26126e+09
Cer(d18:1/18:0)+H	566.551	C36 H72 O3 N1	15.2665	3.74662e+08	1.61586e+08	2.4703e+08	1.33186e+08	2.65271e+08	2.44361e+09	3.08111e+09	1.90306e+09	2.49096e+09	1.57914e+09
Cer(d18:1/24:0)+H	650.645	C42 H84 O3 N1	20.3293	1.40814e+09	5.1127e+08	7.67331e+08	5.76288e+08	6.82593e+08	3.33367e+09	3.05548e+09	1.77891e+09	2.37987e+09	1.83799e+09
Cer(d18:1/16:0)+H	538.519	C34 H68 O3 N1	13.7066	7.9227e+08	4.82796e+08	6.05205e+08	4.38852e+08	6.63562e+08	4.254e+09	5.96093e+09	4.55265e+09	5.17408e+09	3.90094e+09
CerG1(d18:1/23:1)+H	796.666	C47 H90 O8 N1	16.0074	3.55536e+07	9.25643e+06	1.19112e+07	1.15875e+07	1.33802e+07	9.11009e+06	1.3444e+07	8.7263e+06	1.25698e+07	8.82018e+06
CerG1(d18:1/23:0)+H	798.682	C47 H92 O8 N1	17.7275	7.21114e+07	1.82059e+07	2.99499e+07	2.35224e+07	2.63206e+07	3.38068e+07	5.11039e+07	3.12839e+07	4.72868e+07	3.18023e+07
CerG1(d18:2/24:1)+H	808.666	C48 H90 O8 N1	15.3888	8.56121e+07	2.81011e+07	3.67519e+07	3.10971e+07	4.32306e+07	3.23673e+07	5.70447e+07	3.33843e+07	5.1316e+07	3.88168e+07
CerG1(d18:2/24:0)+H	810.682	C48 H92 O8 N1	17.0496	8.92615e+07	3.39158e+07	3.9557e+07	4.08028e+07	3.74393e+07	3.87156e+07	5.70705e+07	3.2022e+07	4.78125e+07	4.22799e+07
CerG1(d18:1/20:0)+H	756.635	C44 H86 O8 N1	15.3757	1.70406e+08	5.78621e+07	7.84316e+07	5.32699e+07	7.57521e+07	4.19268e+07	5.88339e+07	3.92294e+07	5.55877e+07	4.39431e+07
CerG1(d18:1/18:0)+H	728.603	C42 H82 O8 N1	13.8864	1.07059e+08	5.09521e+07	5.70143e+07	4.45701e+07	5.75637e+07	8.05613e+07	8.1789e+07	6.86917e+07	7.22034e+07	6.9238e+07
CerG1(d18:1/16:0)+H	700.572	C40 H78 O8 N1	12.4218	2.61705e+08	1.4322e+08	1.62562e+08	1.46566e+08	1.24769e+08	2.27287e+08	2.98818e+08	2.29532e+08	2.75568e+08	2.23712e+08
CerG1(d18:1/24:1)+H	810.682	C48 H92 O8 N1	16.7737	6.15589e+08	1.59311e+08	2.26723e+08	1.75472e+08	2.55843e+08	1.87815e+08	2.71522e+08	1.5334e+08	2.40119e+08	1.83556e+08
CerG1(d18:1/24:0)+H	812.697	C48 H94 O8 N1	18.5475	6.40761e+08	2.0495e+08	2.82273e+08	2.46496e+08	2.53437e+08	1.76406e+08	2.04004e+08	1.32434e+08	1.91453e+08	1.50991e+08
CerG1(d18:1/22:0)+H	784.666	C46 H90 O8 N1	16.9285	6.3558e+08	2.07224e+08	2.70697e+08	1.92789e+08	2.39844e+08	2.34552e+08	2.92439e+08	1.74357e+08	2.53395e+08	1.94499e+08
CerG2(d18:1/22:0)+H	946.719	C52 H100 O13 N1	16.1718	4.25322e+07	1.64349e+07	2.15688e+07	2.04909e+07	2.09745e+07	1.80496e+07	1.49741e+07	1.774e+07	1.755e+07	1.41788e+07
CerG2(d18:1/24:0)+H	974.75	C54 H104 O13 N1	17.7218	4.93475e+07	1.29672e+07	2.51286e+07	2.14925e+07	1.94577e+07	2.02881e+07	1.76461e+07	1.37586e+07	1.79819e+07	1.25471e+07
CerG2(d18:1/24:1)+H	972.735	C54 H102 O13 N1	16.0244	7.89213e+07	2.11198e+07	3.91219e+07	3.27439e+07	2.99276e+07	3.39739e+07	3.48842e+07	2.86755e+07	3.70179e+07	2.37881e+07
ChE(22:5)+NH4	716.634	C49 H82 O2 N1	22.5239	2.19016e+08	2.36653e+08	3.39752e+08	2.31761e+08	3.73673e+08	1.42976e+07	4.96293e+07	4.65199e+07	5.25829e+07	4.00343e+07
ChE(22:6)+NH4	714.618	C49 H80 O2 N1	22.3377	5.39971e+08	5.38487e+08	6.96514e+08	4.95308e+08	5.78985e+08	8.66962e+07	2.7843e+08	3.15627e+08	3.1615e+08	2.14332e+08
ChE(24:4)+NH4	746.681	C51 H88 O2 N1	22.8205	2.00209e+08	9.41076e+07	1.55822e+08	1.08104e+08	1.45953e+08	1.60039e+08	9.8557e+07	1.65281e+08	1.68194e+08	1.26693e+08
ChE(24:5)+NH4	744.665	C51 H86 O2 N1	22.6564	1.43089e+08	7.05749e+07	1.14617e+08	7.47222e+07	1.08313e+08	3.51642e+06	7.22255e+06	1.00754e+07	1.00936e+07	7.77725e+06
ChE(24:6)+NH4	742.65	C51 H84 O2 N1	22.4949	3.78784e+07	2.89171e+07	4.1337e+07	3.36828e+07	3.77971e+07	3.36329e+06	7.45157e+06	9.97127e+06	9.7773e+06	8.11789e+06
ChE(26:4)+NH4	774.712	C53 H92 O2 N1	22.9977	3.05153e+07	1.0722e+07	1.37717e+07	1.51439e+07	1.72734e+07	4.04225e+07	4.17488e+07	6.87579e+07	8.93479e+06	1.10823e+07
ChE(26:5)+NH4	772.697	C53 H90 O2 N1	22.8323	8.23576e+07	3.72671e+07	5.53928e+07	3.35984e+07	6.37672e+07	2.91789e+06	4.45484e+06	6.23301e+06	5.57952e+06	6.35039e+06
ChE(26:6)+NH4	770.681	C53 H88 O2 N1	22.6762	3.64373e+07	1.53582e+07	2.03405e+07	1.49077e+07	2.20667e+07	467253	1.07781e+06	308418	1.05001e+06	1.37223e+06
ChE(28:5)+NH4	800.728	C55 H94 O2 N1	22.997	1.33356e+08	1.74096e+07	3.44767e+07	1.52587e+07	4.01265e+07	2.09632e+07	1.42623e+07	1.53141e+07	1.44563e+07	1.92184e+07
DG(16:0/14:0)+NH4	558.509	C33 H68 O5 N1	14.6757	1.58613e+07	9.4782e+06	9.7794e+06	6.61163e+06	7.81892e+06	5.58403e+07	6.80391e+07	4.68771e+07	5.39895e+07	5.9759e+07
DG(18:0/20:3)+NH4	664.587	C41 H78 O5 N1	16.7461	2.55471e+07	6.78653e+06	1.06063e+07	2.70445e+07	8.25721e+06	9.08831e+07	7.29072e+07	4.10824e+07	6.0166e+07	2.32143e+07
DG(18:1/18:2)+NH4	636.556	C39 H74 O5 N1	15.0853	6.9554e+07	2.15929e+07	2.9752e+07	2.28026e+07	2.23267e+07	7.41158e+07	3.91216e+07	3.2262e+07	4.03874e+07	2.92698e+07
DG(15:0/16:0)+NH4	572.525	C34 H70 O5 N1	15.4564	5.44792e+06	2.18122e+06	3.09022e+06	1.39483e+06	1.80208e+06	9.82546e+07	1.00336e+08	5.5158e+07	7.3094e+07	4.94463e+07
DG(19:1/16:0)+NH4	626.572	C38 H76 O5 N1	17.0965	2.17491e+07	7.68411e+06	1.51149e+07	4.8548e+06	8.82806e+06	9.60507e+07	1.0162e+08	5.00915e+07	6.85623e+07	7.00134e+07
DG(14:0/22:4)+NH4	634.541	C39 H72 O5 N1	14.2779	4.3757e+07	1.82998e+07	2.39819e+07	1.15671e+07	1.80385e+07	8.56504e+07	7.24064e+07	5.90185e+07	7.57274e+07	4.01592e+07
DG(16:0/18:3)+NH4	608.525	C37 H70 O5 N1	13.9332	8.58117e+06	2.31021e+06	2.94538e+06	3.44682e+06	634052	2.12524e+08	1.16922e+08	1.05196e+08	1.07035e+08	1.01391e+08
DG(16:0/16:1)+NH4	584.525	C35 H70 O5 N1	14.7637	8.47513e+07	7.4939e+07	8.8759e+07	4.40649e+07	4.77314e+07	1.06987e+08	6.99414e+07	6.23672e+07	7.49901e+07	8.32626e+07
DG(16:0/17:0)+NH4	600.556	C36 H74 O5 N1	16.7558	1.11784e+06	1.38192e+06	1.89637e+06	168520	265992	1.88634e+08	2.1005e+08	1.12786e+08	1.53366e+08	9.24675e+07
DG(18:0/17:0)+NH4	628.587	C38 H78 O5 N1	18.7618	911463	789015	350655	247489	53037.5	2.15814e+08	2.50881e+08	1.55794e+08	1.91093e+08	1.05925e+08
DG(16:0/18:2)+NH4	610.541	C37 H72 O5 N1	15.3165	8.97774e+07	3.50195e+07	4.47076e+07	2.68522e+07	2.98177e+07	2.18173e+08	2.80021e+08	1.62922e+08	2.20833e+08	1.15055e+08
DG(18:0/22:4)+NH4	690.603	C43 H80 O5 N1	17.3702	2.06318e+08	5.82254e+07	9.06686e+07	4.38645e+07	7.47798e+07	2.42111e+08	2.78444e+08	1.64403e+08	2.46695e+08	1.2217e+08
DG(18:1/20:3)+NH4	662.572	C41 H76 O5 N1	15.7593	1.37987e+08	2.90273e+08	5.07965e+07	1.50144e+08	3.23376e+08	6.14863e+08	4.54306e+07	3.64201e+07	4.94277e+07	3.20236e+07
DG(18:0/16:0)+H	597.545	C37 H73 O5	17.9008	1.25812e+06	2.33856e+06	753551	354479	693227	4.15513e+08	4.93708e+08	3.51098e+08	4.0396e+08	2.67233e+08
DG(16:0/20:3)+NH4	636.556	C39 H74 O5 N1	15.3688	2.59597e+08	8.34526e+07	1.31339e+08	4.18522e+07	7.13205e+07	4.38339e+08	3.28749e+08	2.38906e+08	3.10145e+08	2.00556e+08
DG(16:0/17:0)+NH4	600.556	C36 H74 O5 N1	17.0691	3.87312e+06	2.6615e+06	1.66714e+06	720555	1.42891e+06	5.23353e+08	6.22182e+08	3.29355e+08	4.58199e+08	2.52084e+08
DG(16:0/18:2)+NH4	610.541	C37 H72 O5 N1	15.0251	1.6045e+08	5.93814e+07	9.08953e+07	4.23757e+07	5.17282e+07	7.73883e+08	2.42838e+08	2.30135e+08	2.49675e+08	3.96828e+08
DG(16:0/20:4)+NH4	634.541	C39 H72 O5 N1	14.669	5.36411e+08	3.21329e+08	4.78628e+08	2.34049e+08	3.1518e+08	9.09842e+07	7.461e+07	9.83604e+07	9.82803e+07	6.85213e+07
DG(18:1/18:1)+NH4	638.572	C39 H76 O5 N1	16.4431	2.00765e+08	1.24269e+08	1.59138e+08	9.52749e+07	1.35892e+08	3.00566e+08	6.08926e+08	4.14164e+08	1.83675e+08	1.55109e+08
DG(16:0/20:1)+NH4	640.587	C39 H78 O5 N1	17.9437	2.4108e+08	8.39829e+07	1.12387e+08	6.67835e+07	9.05411e+07	3.10571e+08	3.01996e+08	4.15497e+08	4.85954e+08	4.78905e+08
DG(16:0/16:0)+H	569.514	C35 H69 O5	16.2362	302271	3.80774e+06	2.45086e+06	679922	417488	7.22843e+08	8.06552e+08	6.04447e+08	6.59505e+08	5.03193e+08
DG(16:0/22:6)+NH4	658.541	C41 H72 O5 N1	14.1727	5.29784e+08	2.2897e+08	3.71416e+08	1.52958e+08	2.31761e+08	5.41197e+08	3.71005e+08	3.09542e+08	3.71131e+08	2.59154e+08
DG(18:0/20:4)+NH4	662.572	C41 H76 O5 N1	16.2153	1.48273e+09	8.1092e+08	1.22049e+09	8.56283e+08	7.30755e+08	4.83384e+08	6.43115e+08	5.19926e+08	6.85767e+08	3.84352e+08
DG(16:0/18:1)+NH4	612.556	C37 H74 O5 N1	16.3168	8.35413e+08	4.73798e+08	6.84767e+08	2.43666e+08	4.18568e+08	1.93716e+09	1.77025e+09	1.31934e+09	1.43625e+09	1.02965e+09
DG(18:0/18:0)+NH4	642.603	C39 H80 O5 N1	19.6293	1.95912e+07	1.77939e+07	1.35859e+07	1.71798e+07	1.96288e+07	2.53431e+09	3.33769e+09	1.79833e+09	2.39673e+09	1.41974e+09
DG(18:0/16:0)+NH4	614.572	C37 H76 O5 N1	17.9008	5.95691e+07	8.15632e+07	4.44314e+07	2.56992e+07	3.57772e+07	1.41863e+10	1.77208e+10	1.27347e+10	1.44758e+10	9.21932e+09
DG(16:0/16:0)+NH4	586.541	C35 H72 O5 N1	16.2362	9.99531e+07	1.27964e+08	9.90002e+07	3.65568e+07	5.87025e+07	2.00738e+10	2.41066e+10	1.75752e+10	1.86608e+10	1.42016e+10
GM3(d18:1/20:0)+H	1209.78	C61 H113 O21 N2	11.8044	5.34672e+07	2.58396e+07	3.20595e+07	3.40414e+07	3.15007e+07	1.13557e+07	1.68251e+07	1.67791e+07	1.46007e+07	1.38534e+07
GM3(d18:1/18:0)+H	1181.75	C59 H109 O21 N2	10.5416	1.72857e+08	7.37192e+07	9.48595e+07	7.62679e+07	8.08605e+07	4.7767e+07	7.34516e+07	4.48136e+07	6.48114e+07	4.27496e+07
GM3(d18:1/22:0)+H	1237.81	C63 H117 O21 N2	12.9724	2.41318e+08	1.64734e+08	1.84444e+08	1.84284e+08	1.53202e+08	9.01866e+07	1.21012e+08	7.88317e+07	1.11688e+08	8.48281e+07
GM3(d18:1/24:0)+H	1265.85	C65 H121 O21 N2	14.0302	2.77769e+08	1.68721e+08	1.90011e+08	2.56246e+08	1.78726e+08	7.21945e+07	8.19197e+07	6.26762e+07	8.09245e+07	6.88198e+07
GM3(d18:1/24:1)+H	1263.83	C65 H119 O21 N2	12.8649	3.42058e+08	1.50281e+08	1.88447e+08	2.06095e+08	1.94242e+08	8.01003e+07	1.08199e+08	8.22718e+07	1.05851e+08	8.98141e+07
GM3(d18:1/16:0)+H	1153.72	C57 H105 O21 N2	9.21789	8.23297e+08	3.56267e+08	4.68047e+08	3.95006e+08	4.00588e+08	1.89327e+08	3.10213e+08	1.96774e+08	3.06517e+08	1.97391e+08
SM(d16:0/18:1)+H	703.575	C39 H80 O6 N2 P1	31.1265	4.2894e+07	4.5511e+07	5.93757e+06	7.36626e+06	3.75877e+07	3.5887e+07	1.84053e+07	9.06062e+06	1.0783e+07	1.56149e+07
SM(d18:1/15:1)+H	687.544	C38 H76 O6 N2 P1	9.57351	7.50997e+07	2.22403e+07	2.67362e+07	1.83e+07	1.96114e+07	1.59617e+07	2.7648e+07	1.05506e+07	2.29484e+07	1.14205e+07
SM(d16:0+pO/24:1)+H	803.664	C45 H92 O7 N2 P1	10.3091	628310	138111	101517	39820.1	57530	5.25588e+07	7.65365e+07	3.57871e+07	5.77519e+07	2.89177e+07
SM(d16:0/26:0)+H	817.716	C47 H98 O6 N2 P1	18.772	6.86678e+07	1.87472e+07	2.57562e+07	2.44181e+07	2.43583e+07	2.62617e+07	3.06824e+07	1.64503e+07	2.72757e+07	1.72687e+07
SM(d16:0/26:6)+H	805.622	C47 H86 O6 N2 P1	12.1843	1.38961e+08	3.38886e+07	4.50681e+07	1.12773e+07	3.07933e+07	8.33885e+06	1.2193e+07	8.95514e+06	1.33754e+07	5.8341e+06
SM(d16:0/16:0)+H	677.559	C37 H78 O6 N2 P1	10.8435	8.59911e+07	2.88522e+07	4.49455e+07	2.86628e+07	3.09969e+07	2.3298e+07	3.33586e+07	1.54746e+07	2.72504e+07	1.79369e+07
SM(d18:1/26:3)+H	837.684	C49 H94 O6 N2 P1	16.9408	1.07617e+08	3.33165e+07	4.27275e+07	3.11389e+07	3.86647e+07	2.23691e+07	2.30396e+07	1.8827e+07	2.29328e+07	1.87042e+07
SM(d16:0/19:1)+H	717.591	C40 H82 O6 N2 P1	12.3221	6.30847e+07	3.29368e+07	4.57942e+07	3.59875e+07	3.55849e+07	2.62764e+07	3.82724e+07	2.71721e+07	3.46166e+07	2.29545e+07
SM(d18:2/18:1)+H	727.575	C41 H80 O6 N2 P1	10.7556	5.74347e+07	1.71861e+07	2.45087e+07	9.39383e+06	1.08734e+07	4.132e+07	5.51028e+07	5.30956e+07	5.08005e+07	6.68528e+07
SM(d20:0/18:0)+H	761.653	C43 H90 O6 N2 P1	15.493	1.24997e+08	3.00857e+07	4.40222e+07	2.3051e+07	3.7746e+07	2.90602e+07	3.66287e+07	1.92328e+07	3.3163e+07	1.90118e+07
SM(d16:0/28:1)+H	843.731	C49 H100 O6 N2 P1	19.7837	1.22626e+08	3.69313e+07	5.79869e+07	5.94865e+07	5.0065e+07	1.41169e+07	2.45665e+07	1.3146e+07	2.20606e+07	1.44633e+07
SM(d16:0/26:2)+H	813.684	C47 H94 O6 N2 P1	15.572	1.37153e+08	3.36144e+07	5.08668e+07	3.01921e+07	5.9473e+07	2.63344e+07	3.76423e+07	1.86297e+07	3.0154e+07	2.08204e+07
SM(d18:2/24:3)+H	807.637	C47 H88 O6 N2 P1	14.7927	4.71737e+07	6.29104e+07	1.01265e+08	6.41989e+07	5.38144e+07	3.1498e+07	3.11528e+07	3.7007e+07	3.76554e+07	5.18587e+06
SM(d18:1/26:1)+H	841.716	C49 H98 O6 N2 P1	18.2022	1.3141e+08	5.6919e+07	6.91282e+07	7.29473e+07	6.06651e+07	1.53493e+07	2.54098e+07	1.30674e+07	2.67852e+07	1.55368e+07
SM(d16:0/27:2)+H	827.7	C48 H96 O6 N2 P1	17.3628	1.33207e+08	4.08217e+07	6.15979e+07	5.71343e+07	5.28174e+07	2.38021e+07	5.28545e+07	2.08173e+07	3.53972e+07	2.47747e+07
SM(d16:0/27:1)+H	829.716	C48 H98 O6 N2 P1	18.9222	1.38967e+08	4.56919e+07	6.39047e+07	5.84666e+07	5.34009e+07	3.07235e+07	4.09966e+07	2.22155e+07	3.74935e+07	2.3394e+07
SM(d16:0/27:3)+H	825.684	C48 H94 O6 N2 P1	15.6146	1.90155e+08	4.60953e+07	6.31899e+07	6.06451e+07	5.92977e+07	2.07438e+07	4.08147e+07	1.87797e+07	3.76193e+07	2.23684e+07
SM(d16:0+pO/23:4)+H	783.601	C44 H84 O7 N2 P1	15.4448	1.05602e+08	5.78131e+07	7.56387e+07	4.72491e+07	6.83434e+07	3.4457e+07	5.63893e+07	3.70514e+07	4.811e+07	4.44234e+07
SM(d16:0/28:4)+H	837.684	C49 H94 O6 N2 P1	15.1882	2.25395e+08	7.05314e+07	9.26169e+07	7.23262e+07	7.03249e+07	5.22082e+06	2.55663e+07	1.50637e+07	2.0878e+07	1.23031e+07
SM(d15:0/18:1)+H	689.559	C38 H78 O6 N2 P1	10.7672	4.13156e+07	4.68532e+06	3.76132e+07	5.04542e+06	2.93832e+08	5.03284e+07	7.58989e+07	3.72214e+07	1.00688e+08	4.08216e+07
SM(d16:0/24:0)+H	789.684	C45 H94 O6 N2 P1	17.0954	2.22046e+08	5.46688e+07	7.90385e+07	5.41321e+07	6.31245e+07	6.77953e+07	7.75302e+07	3.96769e+07	6.30765e+07	3.89891e+07
SM(d18:1/25:4)+H	821.653	C48 H90 O6 N2 P1	15.5085	1.47393e+08	9.01018e+07	1.12149e+08	1.24171e+08	9.91578e+07	3.51484e+07	3.84438e+07	3.64425e+07	4.47727e+07	3.57193e+07
SM(d17:1/18:1)+H	715.575	C40 H80 O6 N2 P1	11.2209	2.61527e+08	8.63676e+07	1.41784e+08	9.34466e+07	1.11466e+08	4.06753e+07	7.27902e+07	4.53455e+07	7.18276e+07	4.29059e+07
SM(d16:0/25:3)+H	797.653	C46 H90 O6 N2 P1	14.134	2.63216e+08	1.0108e+08	1.38675e+08	1.45482e+08	1.28404e+08	3.98136e+07	6.70469e+07	4.39926e+07	6.65814e+07	4.10042e+07
SM(d16:0/28:5)+H	835.669	C49 H92 O6 N2 P1	14.0236	3.41042e+08	1.33536e+08	1.67936e+08	9.18493e+07	1.32409e+08	2.69076e+07	5.91776e+07	3.61195e+07	5.86907e+07	3.39963e+07
SM(d18:2/25:0)+H	827.7	C48 H96 O6 N2 P1	17.0573	3.52315e+08	9.73324e+07	1.27352e+08	1.25344e+08	1.24496e+08	5.35673e+07	8.85538e+07	4.61828e+07	7.99706e+07	4.71256e+07
SM(d16:0/28:2)+H	841.716	C49 H98 O6 N2 P1	17.8655	3.78218e+08	1.14066e+08	1.5609e+08	1.46889e+08	1.42335e+08	3.91676e+07	6.04059e+07	3.39951e+07	5.83442e+07	3.71711e+07
SM(d16:0/28:3)+H	839.7	C49 H96 O6 N2 P1	16.3661	3.52014e+08	1.36373e+08	1.80307e+08	1.74294e+08	1.55954e+08	2.04531e+07	4.9451e+07	2.83954e+07	4.04173e+07	3.40503e+07
SM(d16:0/27:4)+H	823.669	C48 H92 O6 N2 P1	17.2349	3.65766e+08	1.42816e+08	2.02625e+08	1.60223e+08	1.68379e+08	9.42949e+07	7.8674e+07	8.62016e+07	1.14216e+08	8.06821e+07
SM(d16:0/23:1)+H	773.653	C44 H90 O6 N2 P1	15.6442	4.21818e+08	1.1935e+08	1.77741e+08	1.31908e+08	1.55755e+08	8.86378e+07	1.46127e+08	7.57428e+07	1.27547e+08	7.42972e+07
SM(d16:0/26:5)+H	807.637	C47 H88 O6 N2 P1	12.8431	6.10136e+08	2.18656e+08	2.25383e+08	7.61755e+07	1.75216e+08	7.16585e+07	1.69084e+08	8.76694e+07	1.43498e+08	6.87292e+07
SM(d16:0/26:1)+H	815.7	C47 H96 O6 N2 P1	16.9369	5.72426e+08	1.40971e+08	2.02111e+08	1.52085e+08	1.81082e+08	1.26901e+08	1.67397e+08	8.26851e+07	1.42875e+08	9.51983e+07
SM(d18:2/26:4)+H	833.653	C49 H90 O6 N2 P1	14.8748	2.53896e+08	2.56073e+08	2.76367e+08	3.31241e+08	2.63307e+08	1.03263e+08	1.15189e+08	9.52002e+07	1.38946e+08	9.58316e+07
SM(d16:0/24:3)+H	783.637	C45 H88 O6 N2 P1	13.5193	5.12719e+08	2.45778e+08	3.28635e+08	2.39224e+08	2.56345e+08	3.29897e+07	9.71784e+07	7.12599e+07	9.85399e+07	7.09158e+07
SM(d18:0/18:0)+H	733.622	C41 H86 O6 N2 P1	13.9673	4.85298e+08	1.9951e+08	2.55027e+08	1.66303e+08	2.07297e+08	2.14924e+08	2.2707e+08	1.67228e+08	2.21411e+08	1.49073e+08
SM(d16:0/26:4)+H	809.653	C47 H90 O6 N2 P1	13.5971	5.89611e+08	3.31303e+08	3.79882e+08	3.16269e+08	3.0911e+08	6.69794e+07	1.10922e+08	9.00319e+07	1.15727e+08	8.25971e+07
SM(d20:1/18:1)+H	757.622	C43 H86 O6 N2 P1	13.5221	6.08805e+08	3.01967e+08	4.42015e+08	3.12575e+08	5.40799e+08	1.15711e+08	1.22345e+08	1.21472e+08	1.69176e+08	1.40688e+08
SM(d18:1/23:1)+H	799.669	C46 H92 O6 N2 P1	15.7735	7.35367e+08	2.22987e+08	3.30271e+08	2.73088e+08	2.80654e+08	1.70253e+08	3.28698e+08	1.59412e+08	2.94685e+08	1.72648e+08
SM(d16:0/26:2)+H	813.684	C47 H94 O6 N2 P1	14.891	8.77835e+08	4.56424e+08	7.13174e+08	6.05766e+08	4.57362e+08	1.72234e+08	2.45706e+08	1.74967e+08	2.77898e+08	2.23901e+08
SM(d18:1/24:3)+H	809.653	C47 H90 O6 N2 P1	16.4166	8.02535e+08	6.63903e+08	7.47908e+08	6.7923e+08	6.68258e+08	3.12227e+08	2.96826e+08	3.15748e+08	3.75163e+08	3.14448e+08
SM(d18:1/18:1)+H	729.591	C41 H82 O6 N2 P1	12.0274	1.01275e+09	4.79735e+08	6.59958e+08	4.66264e+08	5.73245e+08	6.34299e+08	8.18238e+08	4.165e+08	5.68408e+08	5.64953e+08
SM(d16:1/16:0)+H	675.544	C37 H76 O6 N2 P1	10.1779	1.75082e+09	4.5629e+08	6.9296e+08	4.1583e+08	4.83585e+08	4.5045e+08	7.14868e+08	3.2781e+08	5.81242e+08	3.2213e+08
SM(d18:1/26:3)+H	837.684	C49 H94 O6 N2 P1	18.0524	1.49442e+09	8.48723e+08	1.06813e+09	9.31283e+08	9.33713e+08	3.7825e+08	3.43813e+08	2.9474e+08	3.5186e+08	3.48863e+08
SM(d16:0/25:2)+H	799.669	C46 H92 O6 N2 P1	15.4916	2.24465e+09	6.49971e+08	9.0317e+08	7.93898e+08	8.63203e+08	2.99244e+08	4.75609e+08	2.84239e+08	4.79531e+08	2.85216e+08
SM(d18:1/23:0)+H	801.684	C46 H94 O6 N2 P1	17.234	1.97226e+09	5.61588e+08	8.18814e+08	6.10202e+08	7.30341e+08	4.93505e+08	7.58177e+08	3.66376e+08	6.21272e+08	3.93212e+08
SM(d16:0/24:2)+H	785.653	C45 H90 O6 N2 P1	14.7655	2.31325e+09	9.2834e+08	1.32439e+09	1.03503e+09	1.0173e+09	7.42751e+08	2.78274e+08	2.29336e+08	3.2798e+08	2.16897e+08
SM(d18:1/26:4)+H	835.669	C49 H92 O6 N2 P1	16.2563	1.50111e+09	1.35823e+09	1.43385e+09	1.36313e+09	1.22465e+09	3.44e+08	2.20083e+08	4.069e+08	4.30302e+08	3.96791e+08
SM(d16:0/19:1)+H	717.591	C40 H82 O6 N2 P1	12.6329	2.04389e+09	9.23723e+08	1.21526e+09	9.39461e+08	1.04465e+09	5.0122e+08	7.73202e+08	5.31924e+08	7.64886e+08	4.79618e+08
SM(d15:0/18:1)+H	689.559	C38 H78 O6 N2 P1	11.0245	1.92889e+09	8.46143e+08	1.17066e+09	9.45922e+08	9.94317e+08	5.99943e+08	8.4288e+08	6.16257e+08	7.64789e+08	5.40427e+08
SM(d16:0/18:0)+H	705.591	C39 H82 O6 N2 P1	12.465	1.79629e+09	9.92749e+08	1.10391e+09	8.03058e+08	9.37479e+08	1.03341e+09	1.27685e+09	8.84144e+08	1.1737e+09	7.82368e+08
SM(d16:0/26:1)+H	815.7	C47 H96 O6 N2 P1	17.775	5.21057e+09	1.60826e+09	2.16067e+09	2.04492e+09	1.60489e+09	6.36566e+08	3.84055e+07	3.27765e+08	3.82664e+07	4.39172e+08
SM(d20:0/18:1)+H	759.637	C43 H88 O6 N2 P1	14.859	5.20062e+09	2.22158e+09	2.98821e+09	2.07321e+09	2.78002e+09	1.11465e+09	1.48085e+09	9.99772e+08	1.43772e+09	1.07342e+09
SM(d16:1/18:1)+H	701.559	C39 H78 O6 N2 P1	10.3779	4.89424e+09	1.99298e+09	2.88173e+09	1.75048e+09	2.16878e+09	1.63873e+09	2.68497e+09	1.48675e+09	2.35355e+09	1.45842e+09
SM(d18:1/18:0)+H	731.606	C41 H84 O6 N2 P1	13.3845	6.8614e+09	3.92324e+09	5.01906e+09	3.39956e+09	4.10956e+09	2.033e+09	2.66861e+09	1.96301e+09	2.31861e+09	1.90239e+09
SM(d18:1/24:0)+H	815.7	C47 H96 O6 N2 P1	18.0495	1.26588e+10	4.30798e+09	6.0154e+09	5.03621e+09	5.21001e+09	2.33574e+09	2.61198e+09	1.59195e+09	2.39558e+09	1.8236e+09
SM(d18:1/24:2)+H	811.669	C47 H92 O6 N2 P1	14.8769	1.28505e+10	5.03487e+09	7.18791e+09	5.82048e+09	6.63063e+09	2.03265e+09	2.43833e+09	1.5609e+09	2.38027e+09	2.35693e+09
SM(d18:1/24:1)+H	813.684	C47 H94 O6 N2 P1	16.5505	1.3982e+10	5.86223e+09	8.05426e+09	6.80306e+09	8.09857e+09	1.39705e+09	2.01455e+09	1.09507e+09	1.79979e+09	1.35727e+09
SM(d18:1/22:0)+H	787.669	C45 H92 O6 N2 P1	16.4117	1.47514e+10	5.45816e+09	7.09513e+09	4.98211e+09	6.1598e+09	3.10569e+09	4.26938e+09	2.41893e+09	3.73663e+09	2.55487e+09
SM(d18:1/24:1)+H	813.684	C47 H94 O6 N2 P1	16.2486	3.68317e+10	1.14864e+10	1.54559e+10	1.25264e+10	1.41232e+10	6.56043e+09	8.97111e+09	5.7247e+09	8.71022e+09	6.3767e+09
SM(d16:0/18:1)+H	703.575	C39 H80 O6 N2 P1	11.8348	3.01005e+10	1.69442e+10	2.20502e+10	1.65e+10	1.85933e+10	1.18992e+10	1.5748e+10	1.20878e+10	1.43339e+10	1.13497e+10
So(d18:0)+H	302.305	C18 H40 O2 N1	2.86511	7.02958e+07	3.50943e+07	5.43476e+07	5.1911e+07	8.78446e+07	3.30284e+07	6.11633e+07	3.89075e+07	5.23768e+07	6.0025e+07
So(d18:1)+H	300.29	C18 H38 O2 N1	2.84466	8.24352e+07	3.12397e+07	4.87626e+07	2.832e+07	2.76785e+07	1.75506e+07	5.17809e+07	4.13641e+07	4.63476e+07	2.90656e+07
TG(15:0/16:0/22:6)+NH4	882.755	C56 H100 O6 N1	22.1733	7.64528e+07	1.5585e+07	2.59105e+07	1.35863e+07	1.90306e+07	1.7072e+08	7.62431e+07	6.44667e+07	8.33295e+07	7.13748e+07
TG(18:0/16:0/16:0)+NH4	852.801	C53 H106 O6 N1	24.3391	5.95068e+06	1.30312e+06	742312	302292	457939	9.4612e+07	1.2365e+08	8.12871e+07	3.13851e+08	2.94443e+07
TG(15:0/16:0/16:1)+NH4	808.739	C50 H98 O6 N1	22.3174	2.88305e+07	2.0286e+07	2.69831e+07	3.73869e+07	1.85541e+07	1.29891e+08	9.9606e+07	9.1469e+07	8.13879e+07	1.31053e+08
TG(16:0/16:0/16:0)+NH4	824.77	C51 H102 O6 N1	30.8753	297280	1.52927e+07	4.52712e+06	6.73386e+06	2.17122e+06	3.05991e+08	2.19884e+08	3.09978e+07	1.625e+07	6.89488e+07
TG(16:0/14:1/16:1)+NH4	792.708	C49 H94 O6 N1	21.99	3.38978e+07	1.67778e+07	2.16861e+07	3.22123e+07	1.40458e+07	2.2266e+08	1.20465e+08	8.92911e+07	1.15838e+08	1.16269e+08
TG(16:0/12:1/16:0)+NH4	766.692	C47 H92 O6 N1	21.9464	2.41185e+07	1.30095e+07	1.77776e+07	2.52715e+07	1.10567e+07	2.68012e+08	1.48979e+08	9.33949e+07	1.28821e+08	1.23131e+08
TG(16:0/16:0/16:0)+NH4	824.77	C51 H102 O6 N1	24.5849	1.43324e+06	1.68243e+06	5.80276e+06	771725	3.16686e+06	1.34236e+08	2.15024e+08	4.03873e+07	4.48144e+08	1.45383e+07
TG(16:0/16:0/24:1)+NH4	934.88	C59 H116 O6 N1	22.9738	3.32085e+07	1.18701e+07	1.48423e+07	1.49365e+07	1.16605e+07	2.00084e+08	1.54484e+08	1.3274e+08	1.44651e+08	1.68596e+08
TG(15:0/16:0/22:5)+NH4	884.77	C56 H102 O6 N1	22.3175	8.6813e+07	2.67533e+07	4.22179e+07	2.26918e+07	2.37059e+07	1.80824e+08	1.45784e+08	1.18444e+08	1.26077e+08	1.20268e+08
TG(19:1/16:0/16:0)+NH4	864.801	C54 H106 O6 N1	22.6411	5.26442e+07	3.67026e+07	4.47236e+07	3.61225e+07	2.44439e+07	1.67667e+08	1.18757e+08	1.64239e+08	1.51919e+08	1.50014e+08
TG(18:0/16:0/22:3)+NH4	930.848	C59 H112 O6 N1	22.6544	1.71411e+08	6.23267e+07	1.03185e+08	7.2692e+07	7.97467e+07	1.55339e+08	5.10029e+07	6.02718e+07	1.02865e+08	9.05726e+07
TG(16:0/16:0/16:0)+NH4	824.77	C51 H102 O6 N1	24.2334	4.9949e+06	4.80342e+06	860108	3.98213e+06	620731	3.01469e+08	1.82153e+08	1.65034e+08	2.40593e+08	5.68847e+07
TG(18:0/18:0/22:4)+NH4	956.864	C61 H114 O6 N1	22.7574	1.7578e+08	4.7974e+07	9.93973e+07	3.084e+07	5.4024e+07	1.87219e+08	8.2886e+07	1.37659e+08	4.44437e+07	1.07137e+08
TG(16:0/10:0/16:0)+NH4	740.676	C45 H90 O6 N1	21.9479	1.98831e+07	7.27158e+06	9.55151e+06	6.84559e+06	5.15243e+06	3.08149e+08	2.30427e+08	1.14596e+08	1.73686e+08	1.32503e+08
TG(16:0/18:1/20:1)+NH4	904.833	C57 H110 O6 N1	22.6825	2.22417e+08	1.12619e+08	1.28432e+08	1.30021e+08	1.12206e+08	1.24209e+08	1.49401e+08	4.95785e+07	1.59313e+08	1.01163e+08
TG(16:0/16:0/16:0)+NH4	824.77	C51 H102 O6 N1	23.939	333429	2.7788e+06	439886	1.57117e+06	1.51726e+06	5.5179e+08	1.8031e+08	1.20515e+08	3.53388e+08	2.03106e+08
TG(16:0/18:3/18:3)+NH4	868.739	C55 H98 O6 N1	22.0038	4.40034e+08	1.09154e+08	2.01429e+08	9.83487e+07	1.31394e+08	2.29747e+08	1.32708e+08	8.52195e+07	1.12129e+08	1.04033e+08
TG(15:0/16:0/18:1)+NH4	836.77	C52 H102 O6 N1	22.4925	5.88254e+07	4.21348e+07	5.29109e+07	4.06509e+07	3.16328e+07	2.86565e+08	2.8152e+08	3.06496e+08	3.18056e+08	2.90888e+08
TG(16:0/14:0/18:3)+NH4	818.723	C51 H96 O6 N1	22.0396	2.48599e+07	1.42296e+07	1.79881e+07	1.822e+07	1.04382e+07	5.64445e+08	3.57761e+08	1.87421e+08	2.92011e+08	2.75229e+08
TG(18:4/16:0/16:0)+NH4	844.739	C53 H98 O6 N1	22.1579	5.68654e+07	2.85445e+07	4.3881e+07	2.58434e+07	3.66605e+07	5.07638e+08	3.46959e+08	4.38707e+08	3.30762e+08	2.89941e+08
TG(18:0/16:0/17:0)+NH4	866.817	C54 H108 O6 N1	22.7952	1.54746e+07	1.67782e+07	1.41134e+07	8.75882e+06	6.77073e+06	3.07149e+08	4.12409e+08	5.19423e+08	4.37813e+08	4.3191e+08
TG(18:0/16:0/20:1)+NH4	906.848	C57 H112 O6 N1	22.8389	1.05968e+08	5.5228e+07	6.62791e+07	5.55201e+07	5.12041e+07	4.73454e+08	4.33126e+08	4.54789e+08	3.09845e+08	5.04789e+08
TG(18:0/16:0/16:0)+NH4	852.801	C53 H106 O6 N1	23.347	2.31726e+06	3.1436e+06	4.36074e+06	751535	2.1002e+06	9.89649e+08	6.12776e+08	3.15589e+08	4.32255e+08	2.45505e+08
TG(18:0/16:0/22:4)+NH4	928.833	C59 H110 O6 N1	22.4955	2.09079e+08	1.93233e+08	2.19637e+08	2.58168e+08	1.47163e+08	2.60548e+08	5.84037e+08	2.40132e+08	2.74839e+08	2.24414e+08
TG(18:1/18:1/18:1)+NH4	902.817	C57 H108 O6 N1	22.5254	3.24852e+08	1.57077e+08	2.72212e+08	2.55615e+08	1.64871e+08	2.32647e+08	2.75018e+08	3.1557e+08	3.30477e+08	2.94225e+08
TG(16:0/16:0/17:0)+NH4	838.786	C52 H104 O6 N1	22.6532	3.88622e+07	4.89025e+07	4.26465e+07	3.11737e+07	1.70866e+07	4.79925e+08	5.31247e+08	7.45099e+08	6.36476e+08	5.03055e+08
TG(16:0/14:0/16:0)+NH4	796.739	C49 H98 O6 N1	22.671	1.92877e+08	2.30285e+08	2.2512e+08	1.58788e+08	1.1433e+08	3.05715e+07	2.32893e+09	3.68216e+07	3.04892e+07	6.43139e+07
TG(15:0/16:0/16:0)+NH4	810.755	C50 H100 O6 N1	22.4981	3.50232e+07	3.31359e+07	3.70116e+07	3.65377e+07	2.16076e+07	5.04802e+08	6.81193e+08	7.97653e+08	9.3598e+08	5.74864e+08
TG(16:0/16:1/16:1)+NH4	820.739	C51 H98 O6 N1	22.2306	1.20658e+08	8.0518e+07	1.0664e+08	1.00554e+08	6.35132e+07	8.54393e+08	6.7771e+08	5.27106e+08	5.48106e+08	7.06459e+08
TG(16:0/14:0/14:0)+NH4	768.708	C47 H94 O6 N1	22.2196	6.9207e+07	4.49891e+07	5.54698e+07	4.02428e+07	2.84709e+07	8.00815e+08	8.86109e+08	6.81832e+08	7.41907e+08	6.21666e+08
TG(18:1/18:1/22:5)+NH4	950.817	C61 H108 O6 N1	22.3762	9.80744e+08	2.66483e+08	5.35374e+08	2.61272e+08	4.6481e+08	3.11789e+08	3.23283e+08	1.98616e+08	3.53545e+08	3.5701e+08
TG(16:0/14:0/16:1)+NH4	794.723	C49 H96 O6 N1	22.218	1.27195e+08	8.18055e+07	1.10729e+08	9.11868e+07	6.07052e+07	1.03718e+09	7.18339e+08	5.65127e+08	6.45789e+08	7.64164e+08
TG(18:0/18:0/18:0)+NH4	908.864	C57 H114 O6 N1	23.0018	2.61681e+07	1.8653e+07	1.66285e+07	1.38958e+07	7.78585e+06	9.82541e+08	9.58469e+08	7.89141e+08	8.49657e+08	7.91623e+08
TG(16:0/16:0/16:0)+NH4	824.77	C51 H102 O6 N1	23.3763	1.30153e+07	8.69158e+06	9.04385e+06	7.89709e+06	4.31453e+06	1.84837e+09	4.6043e+08	6.20098e+08	1.25891e+09	5.92756e+08
TG(18:1/14:0/22:6)+NH4	894.755	C57 H100 O6 N1	22.0503	6.916e+08	1.69341e+08	3.6167e+08	1.16915e+08	2.37982e+08	1.11245e+09	6.36515e+08	4.28184e+08	5.47146e+08	5.7203e+08
TG(16:0/16:0/18:1)+NH4	850.786	C53 H104 O6 N1	23.224	8.61245e+07	3.00248e+07	4.45578e+07	1.82167e+07	2.35202e+07	1.91605e+09	1.15858e+09	1.21722e+08	1.06093e+09	8.5379e+08
TG(16:0/18:1/18:1)+NH4	876.801	C55 H106 O6 N1	22.5367	5.82711e+08	3.5569e+08	5.91683e+08	5.87716e+08	4.51945e+08	6.73915e+08	3.44229e+08	6.25978e+08	7.09123e+08	7.67887e+08
TG(16:0/16:0/20:3)+NH4	874.786	C55 H104 O6 N1	22.4419	3.10195e+08	1.78865e+08	2.41396e+08	2.08021e+08	1.72963e+08	8.40111e+08	7.89582e+08	1.24962e+09	9.72629e+08	8.31619e+08
TG(16:0/16:0/16:1)+NH4	822.755	C51 H100 O6 N1	22.6617	3.65752e+08	3.63215e+08	4.48193e+08	2.89671e+08	2.18363e+08	2.51559e+07	1.45394e+07	2.25776e+09	2.34232e+09	4.17543e+07
TG(16:0/14:0/22:5)+NH4	870.755	C55 H100 O6 N1	22.2255	6.62674e+08	2.13401e+08	3.75593e+08	8.84418e+07	1.62123e+08	1.83253e+09	7.36628e+08	1.06889e+09	1.23471e+09	1.0852e+09
TG(18:0/16:0/18:1)+NH4	878.817	C55 H108 O6 N1	22.6898	4.15701e+08	2.39926e+08	3.04179e+08	1.97869e+08	1.80014e+08	2.05062e+09	8.9161e+08	1.4379e+09	7.92723e+08	1.72678e+09
TG(16:0/16:1/18:1)+NH4	848.77	C53 H102 O6 N1	22.4299	3.41741e+08	2.70271e+08	3.6831e+08	3.18116e+08	2.2576e+08	1.68575e+09	1.52158e+09	1.68292e+09	1.79445e+09	1.69869e+09
TG(16:0/18:1/22:6)+NH4	922.786	C59 H104 O6 N1	22.2649	1.73229e+09	5.2153e+08	1.20943e+09	5.52329e+08	9.20503e+08	1.64375e+09	1.22938e+09	7.01676e+08	8.06536e+08	1.16722e+09
TG(16:0/22:5/22:5)+NH4	972.801	C63 H106 O6 N1	22.1888	2.97242e+09	4.85048e+08	1.30864e+09	3.44779e+08	1.30513e+09	1.49218e+09	8.78592e+08	7.13329e+08	8.37237e+08	5.87281e+08
TG(16:0/18:1/22:4)+NH4	926.817	C59 H108 O6 N1	22.4911	1.5401e+09	6.63528e+08	1.18459e+09	6.12343e+08	9.81878e+08	1.17226e+09	1.17951e+09	1.2332e+09	1.5693e+09	1.30465e+09
TG(16:0/16:0/18:3)+NH4	846.755	C53 H100 O6 N1	22.2738	1.16768e+08	5.58684e+07	8.41315e+07	7.58643e+07	5.04135e+07	2.58312e+09	2.37529e+09	2.17675e+09	2.07635e+09	1.96463e+09
TG(16:0/14:0/22:4)+NH4	872.77	C55 H102 O6 N1	22.3567	4.57206e+08	2.44346e+08	3.43605e+08	1.7863e+08	2.25149e+08	2.51366e+09	2.30214e+09	2.15484e+09	2.12501e+09	2.12234e+09
TG(16:0/14:0/16:0)+NH4	796.739	C49 H98 O6 N1	22.4157	1.94769e+08	2.25709e+08	2.25768e+08	1.56112e+08	9.80793e+07	1.91886e+09	2.28924e+09	2.86223e+09	2.79841e+09	2.26198e+09
TG(16:0/14:0/18:1)+NH4	822.755	C51 H100 O6 N1	22.398	3.7784e+08	3.60581e+08	4.45674e+08	3.27852e+08	2.34119e+08	2.37253e+09	2.05797e+09	2.22369e+09	2.2742e+09	2.63577e+09
TG(16:0/16:0/18:1)+NH4	850.786	C53 H104 O6 N1	22.5438	8.20432e+08	6.89102e+08	9.58604e+08	7.12108e+08	5.85368e+08	2.03745e+09	1.8271e+09	1.08565e+09	3.45695e+09	3.06422e+09
TG(16:0/16:0/22:4)+NH4	900.801	C57 H106 O6 N1	22.4902	9.20726e+08	4.86275e+08	7.6036e+08	3.92446e+08	5.54231e+08	2.06686e+09	2.47097e+09	2.78218e+09	2.81103e+09	2.3775e+09
TG(18:0/16:0/22:6)+NH4	924.801	C59 H106 O6 N1	22.3934	2.21591e+09	8.61131e+08	1.69479e+09	8.30256e+08	1.45331e+09	1.61146e+09	1.63095e+09	1.62264e+09	1.98195e+09	1.77001e+09
TG(16:0/16:0/18:1)+NH4	850.786	C53 H104 O6 N1	22.5719	9.82323e+08	7.66336e+08	1.07552e+09	8.44141e+08	6.57832e+08	3.12038e+09	3.69675e+09	3.52013e+09	7.7821e+08	3.72825e+09
TG(18:0/16:0/18:0)+NH4	880.833	C55 H110 O6 N1	22.8604	7.86987e+07	1.23645e+08	1.45753e+08	8.66377e+07	4.25859e+07	4.20691e+09	4.10339e+09	4.8659e+09	3.59285e+09	4.02128e+09
TG(16:0/16:0/16:0)+NH4	824.77	C51 H102 O6 N1	22.9091	9.97218e+07	1.91708e+08	1.30107e+08	5.6122e+07	4.96343e+07	4.54887e+09	4.75646e+09	4.60677e+09	4.10853e+09	3.97916e+09
TG(16:0/16:0/22:6)+NH4	896.77	C57 H102 O6 N1	22.2801	1.43237e+09	6.07354e+08	8.87779e+08	3.72618e+08	8.78395e+08	4.56223e+09	3.86875e+09	3.31589e+09	3.50261e+09	3.68468e+09
TG(16:0/16:0/22:5)+NH4	898.786	C57 H104 O6 N1	22.661	1.73693e+09	8.32336e+08	1.41587e+09	6.77648e+08	1.08583e+09	4.54709e+09	4.18015e+09	4.34191e+09	4.28644e+09	4.72064e+07
TG(18:0/16:0/16:0)+NH4	852.801	C53 H106 O6 N1	22.7288	3.39402e+08	5.4669e+08	3.9472e+08	1.74644e+08	1.2732e+08	5.15136e+09	1.01354e+10	1.17643e+10	6.40824e+09	9.73169e+09
TG(16:0/16:0/16:0)+NH4	824.77	C51 H102 O6 N1	22.5932	5.11658e+08	1.16955e+09	9.03228e+08	4.57662e+08	3.04251e+08	1.76659e+10	8.70902e+09	1.08524e+10	1.12861e+10	1.20224e+10
